# Supplementary material for: Development of a novel core genome MLST scheme for tracing multidrug resistant Staphylococcus capitis
Source: Nat Commun. 2022 Jul 22;13:4254. doi: 10.1038/s41467-022-31908-x (PMC9307846; doi:10.1038/s41467-022-31908-x)
Supplement: Supplementary file 3 — Supplementary Data 1 [file 41467_2022_31908_MOESM3_ESM.xlsx]

## Sheet: NCBI strains
infraspecific_name	country	isolate year	# assembly_accession	bioproject	biosample	wgs_master	refseq_category	taxid	species_taxid	organism_name	isolate	version_status	assembly_level	release_type	genome_rep	seq_rel_date	asm_name	submitter	gbrs_paired_asm	paired_asm_comp	ftp_path	excluded_from_refseq	relation_to_type_material	asm_not_live_date
strain=LNZR-1	China	2012	GCA_000712995.1	PRJNA240935	SAMN02680303	JGYJ00000000.1	na	29388	29388	Staphylococcus capitis		latest	Contig	Major	Full	2014/06/27	StaCap1.0	The Fourth Affiliated Hospital of Harbin Medical University	GCF_000712995.1	identical	ftp://ftp.ncbi.nlm.nih.gov/genomes/all/GCA/000/712/995/GCA_000712995.1_StaCap1.0			na
strain=129_SAUR	USA	unknow	GCA_001060815.1	PRJNA267549	SAMN03197261	JVVH00000000.1	na	29388	29388	Staphylococcus capitis		latest	Scaffold	Major	Full	2015/07/10	ASM106081v1	University of Washington	GCF_001060815.1	identical	ftp://ftp.ncbi.nlm.nih.gov/genomes/all/GCA/001/060/815/GCA_001060815.1_ASM106081v1			na
strain=1157_SAUR	USA	unknow	GCA_001062085.1	PRJNA267549	SAMN03197113	JWAZ00000000.1	na	29388	29388	Staphylococcus capitis		latest	Contig	Major	Full	2015/07/10	ASM106208v1	University of Washington	GCF_001062085.1	identical	ftp://ftp.ncbi.nlm.nih.gov/genomes/all/GCA/001/062/085/GCA_001062085.1_ASM106208v1			na
strain=558_SAUR	USA	unknow	GCA_001063695.1	PRJNA267549	SAMN03197757	JVCF00000000.1	na	29388	29388	Staphylococcus capitis		latest	Contig	Major	Full	2015/07/10	ASM106369v1	University of Washington	GCF_001063695.1	identical	ftp://ftp.ncbi.nlm.nih.gov/genomes/all/GCA/001/063/695/GCA_001063695.1_ASM106369v1			na
strain=245_SAUR	USA	unknow	GCA_001064095.1	PRJNA267549	SAMN03197435	JVOP00000000.1	na	29388	29388	Staphylococcus capitis		latest	Scaffold	Major	Full	2015/07/10	ASM106409v1	University of Washington	GCF_001064095.1	identical	ftp://ftp.ncbi.nlm.nih.gov/genomes/all/GCA/001/064/095/GCA_001064095.1_ASM106409v1			na
strain=505_SAUR	USA	unknow	GCA_001065245.1	PRJNA267549	SAMN03197698	JVEM00000000.1	na	29388	29388	Staphylococcus capitis		latest	Scaffold	Major	Full	2015/07/10	ASM106524v1	University of Washington	GCF_001065245.1	identical	ftp://ftp.ncbi.nlm.nih.gov/genomes/all/GCA/001/065/245/GCA_001065245.1_ASM106524v1			na
strain=605_SAUR	USA	unknow	GCA_001065645.1	PRJNA267549	SAMN03197805	JVAJ00000000.1	na	29388	29388	Staphylococcus capitis		latest	Scaffold	Major	Full	2015/07/10	ASM106564v1	University of Washington	GCF_001065645.1	identical	ftp://ftp.ncbi.nlm.nih.gov/genomes/all/GCA/001/065/645/GCA_001065645.1_ASM106564v1			na
strain=664.rep2_SAUR	USA	unknow	GCA_001066795.1	PRJNA267549	SAMN03197868	JUXY00000000.1	na	29388	29388	Staphylococcus capitis		latest	Scaffold	Major	Full	2015/07/10	ASM106679v1	University of Washington	GCF_001066795.1	identical	ftp://ftp.ncbi.nlm.nih.gov/genomes/all/GCA/001/066/795/GCA_001066795.1_ASM106679v1			na
strain=104_SEPI	USA	unknow	GCA_001069155.1	PRJNA267549	SAMN03197005	JWFD00000000.1	na	29388	29388	Staphylococcus capitis		latest	Scaffold	Major	Full	2015/07/10	ASM106915v1	University of Washington	GCF_001069155.1	identical	ftp://ftp.ncbi.nlm.nih.gov/genomes/all/GCA/001/069/155/GCA_001069155.1_ASM106915v1			na
strain=1090_SEPI	USA	unknow	GCA_001069195.1	PRJNA267549	SAMN03197053	JWDH00000000.1	na	29388	29388	Staphylococcus capitis		latest	Contig	Major	Full	2015/07/10	ASM106919v1	University of Washington	GCF_001069195.1	identical	ftp://ftp.ncbi.nlm.nih.gov/genomes/all/GCA/001/069/195/GCA_001069195.1_ASM106919v1			na
strain=1341_SEPI	USA	unknow	GCA_001069765.1	PRJNA267549	SAMN03197323	JVSX00000000.1	na	29388	29388	Staphylococcus capitis		latest	Scaffold	Major	Full	2015/07/10	ASM106976v1	University of Washington	GCF_001069765.1	identical	ftp://ftp.ncbi.nlm.nih.gov/genomes/all/GCA/001/069/765/GCA_001069765.1_ASM106976v1			na
strain=1069_SEPI	USA	unknow	GCA_001070105.1	PRJNA267549	SAMN03197031	JWED00000000.1	na	29388	29388	Staphylococcus capitis		latest	Contig	Major	Full	2015/07/10	ASM107010v1	University of Washington	GCF_001070105.1	identical	ftp://ftp.ncbi.nlm.nih.gov/genomes/all/GCA/001/070/105/GCA_001070105.1_ASM107010v1			na
strain=441_SEPI	USA	unknow	GCA_001071095.1	PRJNA267549	SAMN03197633	JVGZ00000000.1	na	29388	29388	Staphylococcus capitis		latest	Scaffold	Major	Full	2015/07/10	ASM107109v1	University of Washington	GCF_001071095.1	identical	ftp://ftp.ncbi.nlm.nih.gov/genomes/all/GCA/001/071/095/GCA_001071095.1_ASM107109v1			na
strain=562_SWAR	USA	unknow	GCA_001073365.1	PRJNA267549	SAMN03197762	JVCA00000000.1	na	29388	29388	Staphylococcus capitis		latest	Scaffold	Major	Full	2015/07/10	ASM107336v1	University of Washington	GCF_001073365.1	identical	ftp://ftp.ncbi.nlm.nih.gov/genomes/all/GCA/001/073/365/GCA_001073365.1_ASM107336v1			na
strain=619_SEPI	USA	unknow	GCA_001073565.1	PRJNA267549	SAMN03197819	JUZV00000000.1	na	29388	29388	Staphylococcus capitis		latest	Scaffold	Major	Full	2015/07/10	ASM107356v1	University of Washington	GCF_001073565.1	identical	ftp://ftp.ncbi.nlm.nih.gov/genomes/all/GCA/001/073/565/GCA_001073565.1_ASM107356v1			na
strain=622_SHAE	USA	unknow	GCA_001073605.1	PRJNA267549	SAMN03197822	JUZS00000000.1	na	29388	29388	Staphylococcus capitis		latest	Scaffold	Major	Full	2015/07/10	ASM107360v1	University of Washington	GCF_001073605.1	identical	ftp://ftp.ncbi.nlm.nih.gov/genomes/all/GCA/001/073/605/GCA_001073605.1_ASM107360v1			na
strain=645_SEPI	USA	unknow	GCA_001073715.1	PRJNA267549	SAMN03197846	JUYU00000000.1	na	29388	29388	Staphylococcus capitis		latest	Scaffold	Major	Full	2015/07/10	ASM107371v1	University of Washington	GCF_001073715.1	identical	ftp://ftp.ncbi.nlm.nih.gov/genomes/all/GCA/001/073/715/GCA_001073715.1_ASM107371v1			na
strain=658_SEPI	USA	unknow	GCA_001073835.1	PRJNA267549	SAMN03197860	JUYG00000000.1	na	29388	29388	Staphylococcus capitis		latest	Scaffold	Major	Full	2015/07/10	ASM107383v1	University of Washington	GCF_001073835.1	identical	ftp://ftp.ncbi.nlm.nih.gov/genomes/all/GCA/001/073/835/GCA_001073835.1_ASM107383v1			na
strain=680_SEPI	USA	unknow	GCA_001073915.1	PRJNA267549	SAMN03197883	JUXJ00000000.1	na	29388	29388	Staphylococcus capitis		latest	Contig	Major	Full	2015/07/10	ASM107391v1	University of Washington	GCF_001073915.1	identical	ftp://ftp.ncbi.nlm.nih.gov/genomes/all/GCA/001/073/915/GCA_001073915.1_ASM107391v1			na
strain=880_SEPI	USA	unknow	GCA_001074775.1	PRJNA267549	SAMN03198086	JUPO00000000.1	na	29388	29388	Staphylococcus capitis		latest	Contig	Major	Full	2015/07/10	ASM107477v1	University of Washington	GCF_001074775.1	identical	ftp://ftp.ncbi.nlm.nih.gov/genomes/all/GCA/001/074/775/GCA_001074775.1_ASM107477v1			na
strain=722_SEPI	USA	unknow	GCA_001074935.1	PRJNA267549	SAMN03197927	JUVR00000000.1	na	29388	29388	Staphylococcus capitis		latest	Contig	Major	Full	2015/07/10	ASM107493v1	University of Washington	GCF_001074935.1	identical	ftp://ftp.ncbi.nlm.nih.gov/genomes/all/GCA/001/074/935/GCA_001074935.1_ASM107493v1			na
strain=CR04	Australia	2000	GCA_001201015.1	PRJEB8618	SAMEA3271079	CTEM00000000.1	na	29388	29388	Staphylococcus capitis		latest	Contig	Major	Full	2015/08/03	CR04	Department of Biosecurity PCL3	GCF_001201015.1	identical	ftp://ftp.ncbi.nlm.nih.gov/genomes/all/GCA/001/201/015/GCA_001201015.1_CR04			na
strain=CR03	Belgium	2009	GCA_001215085.1	PRJEB8618	SAMEA3271078	CTEB00000000.1	na	29388	29388	Staphylococcus capitis		latest	Scaffold	Major	Full	2015/08/03	CR03	Department of Biosecurity PCL3	GCF_001215085.1	identical	ftp://ftp.ncbi.nlm.nih.gov/genomes/all/GCA/001/215/085/GCA_001215085.1_CR03			na
strain=CR05	United Kingdom	2009	GCA_001220005.1	PRJEB8618	SAMEA3271080	CTEO00000000.1	na	29388	29388	Staphylococcus capitis		latest	Contig	Major	Full	2015/08/03	CR05	Department of Biosecurity PCL3	GCF_001220005.1	identical	ftp://ftp.ncbi.nlm.nih.gov/genomes/all/GCA/001/220/005/GCA_001220005.1_CR05			na
strain=CR09	France	2002	GCA_001220605.1	PRJEB8618	SAMEA3271081	CTEL00000000.1	na	29388	29388	Staphylococcus capitis		latest	Contig	Major	Full	2015/08/03	CR09	Department of Biosecurity PCL3	GCF_001220605.1	identical	ftp://ftp.ncbi.nlm.nih.gov/genomes/all/GCA/001/220/605/GCA_001220605.1_CR09			na
strain=CR02	France	2008	GCA_001458675.1	PRJEB8891	SAMEA3661572	CZWI00000000.1	na	29388	29388	Staphylococcus capitis	skinf of human	latest	Contig	Major	Full	2015/11/14	CR02	Department of Biosecurity PCL3	GCF_001458675.1	identical	ftp://ftp.ncbi.nlm.nih.gov/genomes/all/GCA/001/458/675/GCA_001458675.1_CR02	many frameshifted proteins		na
strain=FDAARGOS_173	USA	2014	GCA_001471555.2	PRJNA231221	SAMN03996314	LORZ00000000.2	na	29388	29388	Staphylococcus capitis		latest	Contig	Major	Full	2018/01/19	ASM147155v2	University of Maryland School of Medicine Institute for Genome Sciences (IGS) - sequencing center	GCF_001471555.2	identical	ftp://ftp.ncbi.nlm.nih.gov/genomes/all/GCA/001/471/555/GCA_001471555.2_ASM147155v2			na
strain=H65	USA	2015	GCA_001650395.1	PRJNA317599	SAMN04621680	LWCP00000000.1	na	29388	29388	Staphylococcus capitis		latest	Contig	Major	Full	2016/05/24	ASM165039v1	UC Berkeley	GCF_001650395.1	identical	ftp://ftp.ncbi.nlm.nih.gov/genomes/all/GCA/001/650/395/GCA_001650395.1_ASM165039v1			na
strain=H36	USA	2015	GCA_001650475.1	PRJNA317600	SAMN04621681	LWCQ00000000.1	na	29388	29388	Staphylococcus capitis		latest	Contig	Major	Full	2016/05/24	ASM165047v1	UC Berkeley	GCF_001650475.1	identical	ftp://ftp.ncbi.nlm.nih.gov/genomes/all/GCA/001/650/475/GCA_001650475.1_ASM165047v1			na
strain=MF1871	Norway	unknow	GCA_001651285.1	PRJNA311173	SAMN04479465	LSKZ00000000.1	na	29388	29388	Staphylococcus capitis		latest	Contig	Major	Full	2016/05/25	ASM165128v1	Nofima	GCF_001651285.1	identical	ftp://ftp.ncbi.nlm.nih.gov/genomes/all/GCA/001/651/285/GCA_001651285.1_ASM165128v1			na
strain=MF1872	Norway	unknow	GCA_001651335.1	PRJNA311173	SAMN04479466	LSLA00000000.1	na	29388	29388	Staphylococcus capitis		latest	Contig	Major	Full	2016/05/25	ASM165133v1	Nofima	GCF_001651335.1	identical	ftp://ftp.ncbi.nlm.nih.gov/genomes/all/GCA/001/651/335/GCA_001651335.1_ASM165133v1			na
strain=KR	Germany	2016	GCA_002276515.1	PRJNA375758	SAMN06718504	NDFI00000000.1	na	29388	29388	Staphylococcus capitis		latest	Contig	Major	Full	2017/08/29	ASM227651v1	SysMilk	GCF_002276515.1	identical	ftp://ftp.ncbi.nlm.nih.gov/genomes/all/GCA/002/276/515/GCA_002276515.1_ASM227651v1			na
strain=OG2-1	Germany	2016	GCA_002276735.1	PRJNA375758	SAMN06718483	NDFK00000000.1	na	29388	29388	Staphylococcus capitis		latest	Contig	Major	Full	2017/08/29	ASM227673v1	SysMilk	GCF_002276735.1	identical	ftp://ftp.ncbi.nlm.nih.gov/genomes/all/GCA/002/276/735/GCA_002276735.1_ASM227673v1			na
strain=TW2795	Japan	1997	GCA_002356175.1	PRJDB4225	SAMD00041516		na	29388	29388	Staphylococcus capitis		latest	Complete Genome	Major	Full	2017/02/01	ASM235617v1	Department of Bacteriology, Jichi medical University	GCF_002356175.1	identical	ftp://ftp.ncbi.nlm.nih.gov/genomes/all/GCA/002/356/175/GCA_002356175.1_ASM235617v1			na
strain=FDAARGOS_378	USA	2015	GCA_002591175.1	PRJNA231221	SAMN07312422		na	29388	29388	Staphylococcus capitis		latest	Complete Genome	Major	Full	2017/10/18	ASM259117v1	University of Maryland School of Medicine Institute for Genome Sciences (IGS) - sequencing center	GCF_002591175.1	identical	ftp://ftp.ncbi.nlm.nih.gov/genomes/all/GCA/002/591/175/GCA_002591175.1_ASM259117v1			na
strain=SNUC_6079	Canada	2008	GCA_003039855.1	PRJNA342349	SAMN06172863	PZCT00000000.1	na	29388	29388	Staphylococcus capitis		latest	Contig	Major	Full	2018/04/05	ASM303985v1	University of Calgary	GCF_003039855.1	identical	ftp://ftp.ncbi.nlm.nih.gov/genomes/all/GCA/003/039/855/GCA_003039855.1_ASM303985v1			na
strain=SNUC_5871	Canada	2008	GCA_003039875.1	PRJNA342349	SAMN06172861	PZCU00000000.1	na	29388	29388	Staphylococcus capitis		latest	Contig	Major	Full	2018/04/05	ASM303987v1	University of Calgary	GCF_003039875.1	identical	ftp://ftp.ncbi.nlm.nih.gov/genomes/all/GCA/003/039/875/GCA_003039875.1_ASM303987v1			na
strain=SNUC_4231	Canada	2008	GCA_003039895.1	PRJNA342349	SAMN06172857	PZCX00000000.1	na	29388	29388	Staphylococcus capitis		latest	Contig	Major	Full	2018/04/05	ASM303989v1	University of Calgary	GCF_003039895.1	identical	ftp://ftp.ncbi.nlm.nih.gov/genomes/all/GCA/003/039/895/GCA_003039895.1_ASM303989v1			na
strain=SNUC_4705	Canada	2007	GCA_003040535.1	PRJNA342349	SAMN06172859	PZCV00000000.1	na	29388	29388	Staphylococcus capitis		latest	Contig	Major	Full	2018/04/05	ASM304053v1	University of Calgary	GCF_003040535.1	identical	ftp://ftp.ncbi.nlm.nih.gov/genomes/all/GCA/003/040/535/GCA_003040535.1_ASM304053v1			na
strain=SNUC_4275	Canada	2008	GCA_003040555.1	PRJNA342349	SAMN06172858	PZCW00000000.1	na	29388	29388	Staphylococcus capitis		latest	Contig	Major	Full	2018/04/05	ASM304055v1	University of Calgary	GCF_003040555.1	identical	ftp://ftp.ncbi.nlm.nih.gov/genomes/all/GCA/003/040/555/GCA_003040555.1_ASM304055v1			na
strain=SNUC_3769	Canada	2007	GCA_003040575.1	PRJNA342349	SAMN06172855	PZCY00000000.1	na	29388	29388	Staphylococcus capitis		latest	Contig	Major	Full	2018/04/05	ASM304057v1	University of Calgary	GCF_003040575.1	identical	ftp://ftp.ncbi.nlm.nih.gov/genomes/all/GCA/003/040/575/GCA_003040575.1_ASM304057v1			na
strain=SNUC_3379	Canada	2007	GCA_003040595.1	PRJNA342349	SAMN06172854	PZCZ00000000.1	na	29388	29388	Staphylococcus capitis		latest	Contig	Major	Full	2018/04/05	ASM304059v1	University of Calgary	GCF_003040595.1	identical	ftp://ftp.ncbi.nlm.nih.gov/genomes/all/GCA/003/040/595/GCA_003040595.1_ASM304059v1			na
strain=SNUC_2784	Canada	2007	GCA_003040615.1	PRJNA342349	SAMN06172851	PZDB00000000.1	na	29388	29388	Staphylococcus capitis		latest	Contig	Major	Full	2018/04/05	ASM304061v1	University of Calgary	GCF_003040615.1	identical	ftp://ftp.ncbi.nlm.nih.gov/genomes/all/GCA/003/040/615/GCA_003040615.1_ASM304061v1			na
strain=SNUC_2159	Canada	2007	GCA_003040635.1	PRJNA342349	SAMN06172848	PZDD00000000.1	na	29388	29388	Staphylococcus capitis		latest	Contig	Major	Full	2018/04/05	ASM304063v1	University of Calgary	GCF_003040635.1	identical	ftp://ftp.ncbi.nlm.nih.gov/genomes/all/GCA/003/040/635/GCA_003040635.1_ASM304063v1			na
strain=SNUC_1187	Canada	2007	GCA_003040655.1	PRJNA342349	SAMN06172845	PZDE00000000.1	na	29388	29388	Staphylococcus capitis		latest	Contig	Major	Full	2018/04/05	ASM304065v1	University of Calgary	GCF_003040655.1	identical	ftp://ftp.ncbi.nlm.nih.gov/genomes/all/GCA/003/040/655/GCA_003040655.1_ASM304065v1			na
strain=SNUC_895	Canada	2007	GCA_003040675.1	PRJNA342349	SAMN06172844	PZDF00000000.1	na	29388	29388	Staphylococcus capitis		latest	Contig	Major	Full	2018/04/05	ASM304067v1	University of Calgary	GCF_003040675.1	identical	ftp://ftp.ncbi.nlm.nih.gov/genomes/all/GCA/003/040/675/GCA_003040675.1_ASM304067v1			na
strain=SNUC_2477	Canada	2007	GCA_003041035.1	PRJNA342349	SAMN06172849	PZDC00000000.1	na	29388	29388	Staphylococcus capitis		latest	Contig	Major	Full	2018/04/05	ASM304103v1	University of Calgary	GCF_003041035.1	identical	ftp://ftp.ncbi.nlm.nih.gov/genomes/all/GCA/003/041/035/GCA_003041035.1_ASM304103v1			na
strain=SNUC_2974	Canada	2007	GCA_003041055.1	PRJNA342349	SAMN06172852	PZDA00000000.1	na	29388	29388	Staphylococcus capitis		latest	Contig	Major	Full	2018/04/05	ASM304105v1	University of Calgary	GCF_003041055.1	identical	ftp://ftp.ncbi.nlm.nih.gov/genomes/all/GCA/003/041/055/GCA_003041055.1_ASM304105v1			na
strain=SNUC_791	Canada	2007	GCA_003041075.1	PRJNA342349	SAMN06172842	PZDG00000000.1	na	29388	29388	Staphylococcus capitis		latest	Contig	Major	Full	2018/04/05	ASM304107v1	University of Calgary	GCF_003041075.1	identical	ftp://ftp.ncbi.nlm.nih.gov/genomes/all/GCA/003/041/075/GCA_003041075.1_ASM304107v1			na
strain=S2_006_000_R1_59	USA	2014	GCA_003241305.1	PRJNA376580	SAMN07426559	QFOY00000000.1	na	29388	29388	Staphylococcus capitis	S2_006_000_R1_59	latest	Contig	Major	Full	2018/06/18	ASM324130v1	None	na	na	ftp://ftp.ncbi.nlm.nih.gov/genomes/all/GCA/003/241/305/GCA_003241305.1_ASM324130v1	derived from metagenome		na
strain=SNUC_5893	Canada	2008	GCA_003578355.1	PRJNA342349	SAMN06172862	QXRL00000000.1	na	29388	29388	Staphylococcus capitis		latest	Contig	Major	Full	2018/09/20	ASM357835v1	University of Calgary	GCF_003578355.1	identical	ftp://ftp.ncbi.nlm.nih.gov/genomes/all/GCA/003/578/355/GCA_003578355.1_ASM357835v1			na
strain=SNUC_4830	Canada	2007	GCA_003578385.1	PRJNA342349	SAMN06172860	QXRM00000000.1	na	29388	29388	Staphylococcus capitis		latest	Contig	Major	Full	2018/09/20	ASM357838v1	University of Calgary	GCF_003578385.1	identical	ftp://ftp.ncbi.nlm.nih.gov/genomes/all/GCA/003/578/385/GCA_003578385.1_ASM357838v1			na
strain=SNUC_3795	Canada	2008	GCA_003578405.1	PRJNA342349	SAMN06172856	QXRN00000000.1	na	29388	29388	Staphylococcus capitis		latest	Contig	Major	Full	2018/09/20	ASM357840v1	University of Calgary	GCF_003578405.1	identical	ftp://ftp.ncbi.nlm.nih.gov/genomes/all/GCA/003/578/405/GCA_003578405.1_ASM357840v1			na
strain=SNUC_3357	Canada	2007	GCA_003578415.1	PRJNA342349	SAMN06172853	QXRO00000000.1	na	29388	29388	Staphylococcus capitis		latest	Contig	Major	Full	2018/09/20	ASM357841v1	University of Calgary	GCF_003578415.1	identical	ftp://ftp.ncbi.nlm.nih.gov/genomes/all/GCA/003/578/415/GCA_003578415.1_ASM357841v1			na
strain=SNUC_1319	Canada	2007	GCA_003578595.1	PRJNA342349	SAMN06172846	QXRR00000000.1	na	29388	29388	Staphylococcus capitis		latest	Contig	Major	Full	2018/09/20	ASM357859v1	University of Calgary	GCF_003578595.1	identical	ftp://ftp.ncbi.nlm.nih.gov/genomes/all/GCA/003/578/595/GCA_003578595.1_ASM357859v1			na
strain=SNUC_807	Canada	2007	GCA_003578625.1	PRJNA342349	SAMN06172843	QXRS00000000.1	na	29388	29388	Staphylococcus capitis		latest	Contig	Major	Full	2018/09/20	ASM357862v1	University of Calgary	GCF_003578625.1	identical	ftp://ftp.ncbi.nlm.nih.gov/genomes/all/GCA/003/578/625/GCA_003578625.1_ASM357862v1			na
strain=SNUC_2643	Canada	2007	GCA_003579065.1	PRJNA342349	SAMN06172850	QXRP00000000.1	na	29388	29388	Staphylococcus capitis		latest	Contig	Major	Full	2018/09/20	ASM357906v1	University of Calgary	GCF_003579065.1	identical	ftp://ftp.ncbi.nlm.nih.gov/genomes/all/GCA/003/579/065/GCA_003579065.1_ASM357906v1			na
strain=SNUC_1642	Canada	2008	GCA_003579085.1	PRJNA342349	SAMN06172847	QXRQ00000000.1	na	29388	29388	Staphylococcus capitis		latest	Contig	Major	Full	2018/09/20	ASM357908v1	University of Calgary	GCF_003579085.1	identical	ftp://ftp.ncbi.nlm.nih.gov/genomes/all/GCA/003/579/085/GCA_003579085.1_ASM357908v1			na
strain=C0756	Australia	2015	GCA_003857115.1	PRJNA450155	SAMN08931093	RCTN00000000.1	na	29388	29388	Staphylococcus capitis		latest	Scaffold	Major	Full	2018/12/03	ASM385711v1	The University of Queensland	GCF_003857115.1	identical	ftp://ftp.ncbi.nlm.nih.gov/genomes/all/GCA/003/857/115/GCA_003857115.1_ASM385711v1			na
strain=C2784	Australia	2015	GCA_003857145.1	PRJNA450155	SAMN08931095	RCTS00000000.1	na	29388	29388	Staphylococcus capitis		latest	Scaffold	Major	Full	2018/12/03	ASM385714v1	The University of Queensland	GCF_003857145.1	identical	ftp://ftp.ncbi.nlm.nih.gov/genomes/all/GCA/003/857/145/GCA_003857145.1_ASM385714v1			na
strain=H8	USA	2017	GCA_004329465.1	PRJNA514867	SAMN10735325	SCHC00000000.1	na	29388	29388	Staphylococcus capitis		latest	Contig	Major	Full	2019/03/06	ASM432946v1	University of California San Diego	GCF_004329465.1	identical	ftp://ftp.ncbi.nlm.nih.gov/genomes/all/GCA/004/329/465/GCA_004329465.1_ASM432946v1			na
strain=TCR-3	Japan	2018	GCA_006540355.1	PRJNA503754	SAMN10373493	RIYT00000000.1	na	29388	29388	Staphylococcus capitis		latest	Contig	Major	Full	2019/07/01	ASM654035v1	Teikyo University Institute of Medical Mycology	GCF_006540355.1	identical	ftp://ftp.ncbi.nlm.nih.gov/genomes/all/GCA/006/540/355/GCA_006540355.1_ASM654035v1			na
strain=DE0444	USA	2018	GCA_007667925.1	PRJNA543692	SAMN11792604	VDSB00000000.1	na	29388	29388	Staphylococcus capitis		latest	Scaffold	Major	Full	2019/07/30	ASM766792v1	BGI	GCF_007667925.1	identical	ftp://ftp.ncbi.nlm.nih.gov/genomes/all/GCA/007/667/925/GCA_007667925.1_ASM766792v1			na
strain=DE0442	USA	2018	GCA_007667965.1	PRJNA543692	SAMN11792602	VDSC00000000.1	na	29388	29388	Staphylococcus capitis		latest	Scaffold	Major	Full	2019/07/30	ASM766796v1	BGI	GCF_007667965.1	identical	ftp://ftp.ncbi.nlm.nih.gov/genomes/all/GCA/007/667/965/GCA_007667965.1_ASM766796v1			na
strain=DE0440	USA	2018	GCA_007667995.1	PRJNA543692	SAMN11792600	VDSE00000000.1	na	29388	29388	Staphylococcus capitis		latest	Scaffold	Major	Full	2019/07/30	ASM766799v1	BGI	GCF_007667995.1	identical	ftp://ftp.ncbi.nlm.nih.gov/genomes/all/GCA/007/667/995/GCA_007667995.1_ASM766799v1			na
strain=DE0441	USA	2018	GCA_007668005.1	PRJNA543692	SAMN11792601	VDSD00000000.1	na	29388	29388	Staphylococcus capitis		latest	Scaffold	Major	Full	2019/07/30	ASM766800v1	BGI	GCF_007668005.1	identical	ftp://ftp.ncbi.nlm.nih.gov/genomes/all/GCA/007/668/005/GCA_007668005.1_ASM766800v1			na
strain=DE0427	USA	2018	GCA_007672395.1	PRJNA543692	SAMN11792587	VDSO00000000.1	na	29388	29388	Staphylococcus capitis		latest	Scaffold	Major	Full	2019/07/30	ASM767239v1	BGI	GCF_007672395.1	identical	ftp://ftp.ncbi.nlm.nih.gov/genomes/all/GCA/007/672/395/GCA_007672395.1_ASM767239v1			na
strain=DE0423	USA	2018	GCA_007672495.1	PRJNA543692	SAMN11792583	VDSR00000000.1	na	29388	29388	Staphylococcus capitis		latest	Scaffold	Major	Full	2019/07/30	ASM767249v1	BGI	GCF_007672495.1	identical	ftp://ftp.ncbi.nlm.nih.gov/genomes/all/GCA/007/672/495/GCA_007672495.1_ASM767249v1			na
strain=APC2923	Ireland	2016	GCA_009663495.1	PRJNA578371	SAMN13058796	WHVU00000000.1	na	29388	29388	Staphylococcus capitis		latest	Scaffold	Major	Full	2019/11/14	ASM966349v1	APC Microbiome Ireland	GCF_009663495.1	identical	ftp://ftp.ncbi.nlm.nih.gov/genomes/all/GCA/009/663/495/GCA_009663495.1_ASM966349v1			na
strain=18-857	China	2018	GCA_012926605.1	PRJNA626360	SAMN14639568	JABBMR000000000.1	na	29388	29388	Staphylococcus capitis		latest	Contig	Major	Full	2020/04/28	ASM1292660v1	Huashan Hospitial of Fudan University	GCF_012926605.1	identical	ftp://ftp.ncbi.nlm.nih.gov/genomes/all/GCA/012/926/605/GCA_012926605.1_ASM1292660v1			na
strain=18-627	China	2018	GCA_012926635.1	PRJNA626360	SAMN14639567	JABBMQ000000000.1	na	29388	29388	Staphylococcus capitis		latest	Contig	Major	Full	2020/04/28	ASM1292663v1	Huashan Hospitial of Fudan University	GCF_012926635.1	identical	ftp://ftp.ncbi.nlm.nih.gov/genomes/all/GCA/012/926/635/GCA_012926635.1_ASM1292663v1			na
strain=18-127	China	2018	GCA_012926645.1	PRJNA626360	SAMN14639565	JABBMO000000000.1	na	29388	29388	Staphylococcus capitis		latest	Contig	Major	Full	2020/04/28	ASM1292664v1	Huashan Hospitial of Fudan University	GCF_012926645.1	identical	ftp://ftp.ncbi.nlm.nih.gov/genomes/all/GCA/012/926/645/GCA_012926645.1_ASM1292664v1			na
strain=18-623	China	2018	GCA_012926665.1	PRJNA626360	SAMN14639566	JABBMP000000000.1	na	29388	29388	Staphylococcus capitis		latest	Contig	Major	Full	2020/04/28	ASM1292666v1	Huashan Hospitial of Fudan University	GCF_012926665.1	identical	ftp://ftp.ncbi.nlm.nih.gov/genomes/all/GCA/012/926/665/GCA_012926665.1_ASM1292666v1			na
strain=17-639	China	2017	GCA_012926705.1	PRJNA626360	SAMN14639562	JABBML000000000.1	na	29388	29388	Staphylococcus capitis		latest	Contig	Major	Full	2020/04/28	ASM1292670v1	Huashan Hospitial of Fudan University	GCF_012926705.1	identical	ftp://ftp.ncbi.nlm.nih.gov/genomes/all/GCA/012/926/705/GCA_012926705.1_ASM1292670v1			na
strain=17-396	China	2017	GCA_012926715.1	PRJNA626360	SAMN14639561	JABBMK000000000.1	na	29388	29388	Staphylococcus capitis		latest	Contig	Major	Full	2020/04/28	ASM1292671v1	Huashan Hospitial of Fudan University	GCF_012926715.1	identical	ftp://ftp.ncbi.nlm.nih.gov/genomes/all/GCA/012/926/715/GCA_012926715.1_ASM1292671v1			na
strain=17-124	China	2017	GCA_012926725.1	PRJNA626360	SAMN14639560	JABBMJ000000000.1	na	29388	29388	Staphylococcus capitis		latest	Contig	Major	Full	2020/04/28	ASM1292672v1	Huashan Hospitial of Fudan University	GCF_012926725.1	identical	ftp://ftp.ncbi.nlm.nih.gov/genomes/all/GCA/012/926/725/GCA_012926725.1_ASM1292672v1			na
strain=17-759	China	2017	GCA_012926735.1	PRJNA626360	SAMN14639564	JABBMN000000000.1	na	29388	29388	Staphylococcus capitis		latest	Contig	Major	Full	2020/04/28	ASM1292673v1	Huashan Hospitial of Fudan University	GCF_012926735.1	identical	ftp://ftp.ncbi.nlm.nih.gov/genomes/all/GCA/012/926/735/GCA_012926735.1_ASM1292673v1			na
strain=17-687	China	2017	GCA_012926745.1	PRJNA626360	SAMN14639563	JABBMM000000000.1	na	29388	29388	Staphylococcus capitis		latest	Contig	Major	Full	2020/04/28	ASM1292674v1	Huashan Hospitial of Fudan University	GCF_012926745.1	identical	ftp://ftp.ncbi.nlm.nih.gov/genomes/all/GCA/012/926/745/GCA_012926745.1_ASM1292674v1			na
strain=17-84	China	2017	GCA_012926805.1	PRJNA626360	SAMN14639559	JABBMI000000000.1	na	29388	29388	Staphylococcus capitis		latest	Contig	Major	Full	2020/04/28	ASM1292680v1	Huashan Hospitial of Fudan University	GCF_012926805.1	identical	ftp://ftp.ncbi.nlm.nih.gov/genomes/all/GCA/012/926/805/GCA_012926805.1_ASM1292680v1			na
strain=17-73	China	2017	GCA_012926825.1	PRJNA626360	SAMN14639558	JABBMH000000000.1	na	29388	29388	Staphylococcus capitis		latest	Contig	Major	Full	2020/04/28	ASM1292682v1	Huashan Hospitial of Fudan University	GCF_012926825.1	identical	ftp://ftp.ncbi.nlm.nih.gov/genomes/all/GCA/012/926/825/GCA_012926825.1_ASM1292682v1			na
strain=15-101	China	2015	GCA_012926835.1	PRJNA626360	SAMN14639555	JABBME000000000.1	na	29388	29388	Staphylococcus capitis		latest	Contig	Major	Full	2020/04/28	ASM1292683v1	Huashan Hospitial of Fudan University	GCF_012926835.1	identical	ftp://ftp.ncbi.nlm.nih.gov/genomes/all/GCA/012/926/835/GCA_012926835.1_ASM1292683v1			na
strain=15-112	China	2015	GCA_012926845.1	PRJNA626360	SAMN14639556	JABBMF000000000.1	na	29388	29388	Staphylococcus capitis		latest	Contig	Major	Full	2020/04/28	ASM1292684v1	Huashan Hospitial of Fudan University	GCF_012926845.1	identical	ftp://ftp.ncbi.nlm.nih.gov/genomes/all/GCA/012/926/845/GCA_012926845.1_ASM1292684v1			na
strain=15-843	China	2015	GCA_012926855.1	PRJNA626360	SAMN14639557	JABBMG000000000.1	na	29388	29388	Staphylococcus capitis		latest	Contig	Major	Full	2020/04/28	ASM1292685v1	Huashan Hospitial of Fudan University	GCF_012926855.1	identical	ftp://ftp.ncbi.nlm.nih.gov/genomes/all/GCA/012/926/855/GCA_012926855.1_ASM1292685v1			na
strain=15-72	China	2015	GCA_012926865.1	PRJNA626360	SAMN14639554	JABBMD000000000.1	na	29388	29388	Staphylococcus capitis		latest	Contig	Major	Full	2020/04/28	ASM1292686v1	Huashan Hospitial of Fudan University	GCF_012926865.1	identical	ftp://ftp.ncbi.nlm.nih.gov/genomes/all/GCA/012/926/865/GCA_012926865.1_ASM1292686v1			na
strain=13-407	China	2013	GCA_012926925.1	PRJNA626360	SAMN14639552	JABBMB000000000.1	na	29388	29388	Staphylococcus capitis		latest	Contig	Major	Full	2020/04/28	ASM1292692v1	Huashan Hospitial of Fudan University	GCF_012926925.1	identical	ftp://ftp.ncbi.nlm.nih.gov/genomes/all/GCA/012/926/925/GCA_012926925.1_ASM1292692v1			na
strain=12-400	China	2012	GCA_012926945.1	PRJNA626360	SAMN14639549	JABBLY000000000.1	na	29388	29388	Staphylococcus capitis		latest	Contig	Major	Full	2020/04/28	ASM1292694v1	Huashan Hospitial of Fudan University	GCF_012926945.1	identical	ftp://ftp.ncbi.nlm.nih.gov/genomes/all/GCA/012/926/945/GCA_012926945.1_ASM1292694v1			na
strain=12-498	China	2012	GCA_012926955.1	PRJNA626360	SAMN14639550	JABBLZ000000000.1	na	29388	29388	Staphylococcus capitis		latest	Contig	Major	Full	2020/04/28	ASM1292695v1	Huashan Hospitial of Fudan University	GCF_012926955.1	identical	ftp://ftp.ncbi.nlm.nih.gov/genomes/all/GCA/012/926/955/GCA_012926955.1_ASM1292695v1			na
strain=13-903	China	2013	GCA_012926965.1	PRJNA626360	SAMN14639553	JABBMC000000000.1	na	29388	29388	Staphylococcus capitis		latest	Contig	Major	Full	2020/04/28	ASM1292696v1	Huashan Hospitial of Fudan University	GCF_012926965.1	identical	ftp://ftp.ncbi.nlm.nih.gov/genomes/all/GCA/012/926/965/GCA_012926965.1_ASM1292696v1			na
strain=12-535	China	2012	GCA_012926975.1	PRJNA626360	SAMN14639551	JABBMA000000000.1	na	29388	29388	Staphylococcus capitis		latest	Contig	Major	Full	2020/04/28	ASM1292697v1	Huashan Hospitial of Fudan University	GCF_012926975.1	identical	ftp://ftp.ncbi.nlm.nih.gov/genomes/all/GCA/012/926/975/GCA_012926975.1_ASM1292697v1			na
strain=12-86	China	2012	GCA_012927025.1	PRJNA626360	SAMN14639548	JABBLX000000000.1	na	29388	29388	Staphylococcus capitis		latest	Contig	Major	Full	2020/04/28	ASM1292702v1	Huashan Hospitial of Fudan University	GCF_012927025.1	identical	ftp://ftp.ncbi.nlm.nih.gov/genomes/all/GCA/012/927/025/GCA_012927025.1_ASM1292702v1			na
strain=12-53	China	2012	GCA_012927055.1	PRJNA626360	SAMN14639547	JABBLW000000000.1	na	29388	29388	Staphylococcus capitis		latest	Contig	Major	Full	2020/04/28	ASM1292705v1	Huashan Hospitial of Fudan University	GCF_012927055.1	identical	ftp://ftp.ncbi.nlm.nih.gov/genomes/all/GCA/012/927/055/GCA_012927055.1_ASM1292705v1			na
strain=FDAARGOS_753	USA	unknow	GCA_013267675.1	PRJNA231221	SAMN11056468		na	29388	29388	Staphylococcus capitis		latest	Complete Genome	Major	Full	2020/06/04	ASM1326767v1	US Food and Drug Administration	GCF_013267675.1	identical	ftp://ftp.ncbi.nlm.nih.gov/genomes/all/GCA/013/267/675/GCA_013267675.1_ASM1326767v1			na
strain=GW2	United Kingdom	2014	GCA_013415405.1	PRJNA643572	SAMN15420189	JACBYA000000000.1	na	29388	29388	Staphylococcus capitis		latest	Contig	Major	Full	2020/07/14	ASM1341540v1	King's College London	GCF_013415405.1	identical	ftp://ftp.ncbi.nlm.nih.gov/genomes/all/GCA/013/415/405/GCA_013415405.1_ASM1341540v1			na
strain=IIF3SC-B2	USA	2015	GCA_014266065.1	PRJNA657113	SAMN15815261	JACMVC000000000.1	na	29388	29388	Staphylococcus capitis		latest	Contig	Major	Full	2020/08/22	ASM1426606v1	Jet Propulsion Laboratory, California Institute of Technology	GCF_014266065.1	identical	ftp://ftp.ncbi.nlm.nih.gov/genomes/all/GCA/014/266/065/GCA_014266065.1_ASM1426606v1			na
strain=IIF3SC-B5	USA	2015	GCA_014266085.1	PRJNA657113	SAMN15815262	JACMVD000000000.1	na	29388	29388	Staphylococcus capitis		latest	Scaffold	Major	Full	2020/08/22	ASM1426608v1	Jet Propulsion Laboratory, California Institute of Technology	GCF_014266085.1	identical	ftp://ftp.ncbi.nlm.nih.gov/genomes/all/GCA/014/266/085/GCA_014266085.1_ASM1426608v1			na
strain=IIF4SC-B1A	USA	2015	GCA_014266465.1	PRJNA657113	SAMN15815267	JACMVI000000000.1	na	29388	29388	Staphylococcus capitis		latest	Scaffold	Major	Full	2020/08/22	ASM1426646v1	Jet Propulsion Laboratory, California Institute of Technology	GCF_014266465.1	identical	ftp://ftp.ncbi.nlm.nih.gov/genomes/all/GCA/014/266/465/GCA_014266465.1_ASM1426646v1			na
strain=IIF5SC-B2	USA	2015	GCA_014266475.1	PRJNA657113	SAMN15815274	JACMVP000000000.1	na	29388	29388	Staphylococcus capitis		latest	Contig	Major	Full	2020/08/22	ASM1426647v1	Jet Propulsion Laboratory, California Institute of Technology	GCF_014266475.1	identical	ftp://ftp.ncbi.nlm.nih.gov/genomes/all/GCA/014/266/475/GCA_014266475.1_ASM1426647v1			na
strain=IIF5SC-B1	USA	2015	GCA_014266725.1	PRJNA657113	SAMN15815273	JACMVO000000000.1	na	29388	29388	Staphylococcus capitis		latest	Contig	Major	Full	2020/08/22	ASM1426672v1	Jet Propulsion Laboratory, California Institute of Technology	GCF_014266725.1	identical	ftp://ftp.ncbi.nlm.nih.gov/genomes/all/GCA/014/266/725/GCA_014266725.1_ASM1426672v1			na
strain=IIF4SC-B3	USA	2015	GCA_014267235.1	PRJNA657113	SAMN15815269	JACMVK000000000.1	na	29388	29388	Staphylococcus capitis		latest	Scaffold	Major	Full	2020/08/22	ASM1426723v1	Jet Propulsion Laboratory, California Institute of Technology	GCF_014267235.1	identical	ftp://ftp.ncbi.nlm.nih.gov/genomes/all/GCA/014/267/235/GCA_014267235.1_ASM1426723v1			na
strain=MFP08	France	2010	GCA_014436645.1	PRJNA649214	SAMN15660214	JACFTY000000000.1	na	29388	29388	Staphylococcus capitis		latest	Contig	Major	Full	2020/09/02	ASM1443664v1	Rouen University	GCF_014436645.1	identical	ftp://ftp.ncbi.nlm.nih.gov/genomes/all/GCA/014/436/645/GCA_014436645.1_ASM1443664v1			na
strain=CCM_2734	missing	unknow	GCA_014635765.1	PRJDB10511	SAMD00244878	BMDL00000000.1	na	29388	29388	Staphylococcus capitis		latest	Contig	Major	Full	2020/09/11	ASM1463576v1	WFCC-MIRCEN World Data Centre for Microorganisms (WDCM)	GCF_014635765.1	identical	ftp://ftp.ncbi.nlm.nih.gov/genomes/all/GCA/014/635/765/GCA_014635765.1_ASM1463576v1		assembly from type material	na
strain=HESS022	Ghana	2018	GCA_015070475.1	PRJNA668279	SAMN16402357	JADCSQ000000000.1	na	29388	29388	Staphylococcus capitis		latest	Contig	Major	Full	2020/10/28	ASM1507047v1	University of Luebeck	GCF_015070475.1	identical	ftp://ftp.ncbi.nlm.nih.gov/genomes/all/GCA/015/070/475/GCA_015070475.1_ASM1507047v1			na
strain=GW2.1	United Kingdom	2014	GCA_015234665.1	PRJNA671681	SAMN16540224	JADGMA000000000.1	na	29388	29388	Staphylococcus capitis		latest	Contig	Major	Full	2020/11/04	ASM1523466v1	King's College London	GCF_015234665.1	identical	ftp://ftp.ncbi.nlm.nih.gov/genomes/all/GCA/015/234/665/GCA_015234665.1_ASM1523466v1			na
strain=BN2	Germany	2014	GCA_015243435.1	PRJNA557823	SAMN12419159		na	29388	29388	Staphylococcus capitis		latest	Complete Genome	Major	Full	2020/11/05	ASM1524343v1	University Clinic Bonn	GCF_015243435.1	identical	ftp://ftp.ncbi.nlm.nih.gov/genomes/all/GCA/015/243/435/GCA_015243435.1_ASM1524343v1			na
strain=R6013	Australia	2016	GCA_015273915.1	PRJNA649052	SAMN15665268	JACGQF000000000.1	na	29388	29388	Staphylococcus capitis		latest	Contig	Major	Full	2020/11/06	ASM1527391v1	University of Queensland	GCF_015273915.1	identical	ftp://ftp.ncbi.nlm.nih.gov/genomes/all/GCA/015/273/915/GCA_015273915.1_ASM1527391v1			na
strain=R5947	Australia	2016	GCA_015273955.1	PRJNA649052	SAMN15665266	JACGQD000000000.1	na	29388	29388	Staphylococcus capitis		latest	Contig	Major	Full	2020/11/06	ASM1527395v1	University of Queensland	GCF_015273955.1	identical	ftp://ftp.ncbi.nlm.nih.gov/genomes/all/GCA/015/273/955/GCA_015273955.1_ASM1527395v1			na
strain=R6012	Australia	2016	GCA_015273975.1	PRJNA649052	SAMN15665267	JACGQE000000000.1	na	29388	29388	Staphylococcus capitis		latest	Contig	Major	Full	2020/11/06	ASM1527397v1	University of Queensland	GCF_015273975.1	identical	ftp://ftp.ncbi.nlm.nih.gov/genomes/all/GCA/015/273/975/GCA_015273975.1_ASM1527397v1			na
strain=R5945	Australia	2016	GCA_015273985.1	PRJNA649052	SAMN15665264	JACGQB000000000.1	na	29388	29388	Staphylococcus capitis		latest	Contig	Major	Full	2020/11/06	ASM1527398v1	University of Queensland	GCF_015273985.1	identical	ftp://ftp.ncbi.nlm.nih.gov/genomes/all/GCA/015/273/985/GCA_015273985.1_ASM1527398v1			na
strain=R5946	Australia	2016	GCA_015273995.1	PRJNA649052	SAMN15665265	JACGQC000000000.1	na	29388	29388	Staphylococcus capitis		latest	Contig	Major	Full	2020/11/06	ASM1527399v1	University of Queensland	GCF_015273995.1	identical	ftp://ftp.ncbi.nlm.nih.gov/genomes/all/GCA/015/273/995/GCA_015273995.1_ASM1527399v1			na
strain=R5944	Australia	2016	GCA_015274025.1	PRJNA649052	SAMN15665263	JACGQA000000000.1	na	29388	29388	Staphylococcus capitis		latest	Contig	Major	Full	2020/11/06	ASM1527402v1	University of Queensland	GCF_015274025.1	identical	ftp://ftp.ncbi.nlm.nih.gov/genomes/all/GCA/015/274/025/GCA_015274025.1_ASM1527402v1			na
strain=R5943	Australia	2016	GCA_015274055.1	PRJNA649052	SAMN15665262	JACGPZ000000000.1	na	29388	29388	Staphylococcus capitis		latest	Contig	Major	Full	2020/11/06	ASM1527405v1	University of Queensland	GCF_015274055.1	identical	ftp://ftp.ncbi.nlm.nih.gov/genomes/all/GCA/015/274/055/GCA_015274055.1_ASM1527405v1			na
strain=R5942	Australia	2016	GCA_015274095.1	PRJNA649052	SAMN15665261	JACGPY000000000.1	na	29388	29388	Staphylococcus capitis		latest	Contig	Major	Full	2020/11/06	ASM1527409v1	University of Queensland	GCF_015274095.1	identical	ftp://ftp.ncbi.nlm.nih.gov/genomes/all/GCA/015/274/095/GCA_015274095.1_ASM1527409v1			na
strain=R6026	Australia	2016	GCA_015274115.1	PRJNA649052	SAMN15665258	JACGPV000000000.1	na	29388	29388	Staphylococcus capitis		latest	Contig	Major	Full	2020/11/06	ASM1527411v1	University of Queensland	GCF_015274115.1	identical	ftp://ftp.ncbi.nlm.nih.gov/genomes/all/GCA/015/274/115/GCA_015274115.1_ASM1527411v1			na
strain=R6023	Australia	2016	GCA_015274185.1	PRJNA649052	SAMN15665255	JACGPS000000000.1	na	29388	29388	Staphylococcus capitis		latest	Contig	Major	Full	2020/11/06	ASM1527418v1	University of Queensland	GCF_015274185.1	identical	ftp://ftp.ncbi.nlm.nih.gov/genomes/all/GCA/015/274/185/GCA_015274185.1_ASM1527418v1			na
strain=C19	China	2019	GCA_015645195.1	PRJNA674911	SAMN16679761	JADOYI000000000.1	na	29388	29388	Staphylococcus capitis		latest	Contig	Major	Full	2020/11/22	ASM1564519v1	Zhejiang University School of Medicine	GCF_015645195.1	identical	ftp://ftp.ncbi.nlm.nih.gov/genomes/all/GCA/015/645/195/GCA_015645195.1_ASM1564519v1			na
strain=C34	China	2019	GCA_015645205.1	PRJNA674911	SAMN16679764	JADOYF000000000.1	na	29388	29388	Staphylococcus capitis		latest	Contig	Major	Full	2020/11/22	ASM1564520v1	Zhejiang University School of Medicine	GCF_015645205.1	identical	ftp://ftp.ncbi.nlm.nih.gov/genomes/all/GCA/015/645/205/GCA_015645205.1_ASM1564520v1			na
strain=C06_1	China	2018	GCA_015645265.1	PRJNA674911	SAMN16679759	JADOYK000000000.1	na	29388	29388	Staphylococcus capitis		latest	Contig	Major	Full	2020/11/22	ASM1564526v1	Zhejiang University School of Medicine	GCF_015645265.1	identical	ftp://ftp.ncbi.nlm.nih.gov/genomes/all/GCA/015/645/265/GCA_015645265.1_ASM1564526v1			na
strain=J1101653_170612_B8	USA	2017	GCA_015669425.1	PRJNA637878	SAMN15532848	JADPAF000000000.1	na	29388	29388	Staphylococcus capitis		latest	Scaffold	Major	Full	2020/11/23	ASM1566942v1	Icahn School of Medicine at Mount Sinai	GCF_015669425.1	identical	ftp://ftp.ncbi.nlm.nih.gov/genomes/all/GCA/015/669/425/GCA_015669425.1_ASM1566942v1			na
strain=F6_7S_P_4	USA	2018	GCA_017167155.1	PRJNA690512	SAMN17570252	JAFDQG000000000.1	na	29388	29388	Staphylococcus capitis		latest	Scaffold	Major	Full	2021/03/04	ASM1716715v1	Jet Propulsion Laboratory, California Institute of Technology	GCF_017167155.1	identical	ftp://ftp.ncbi.nlm.nih.gov/genomes/all/GCA/017/167/155/GCA_017167155.1_ASM1716715v1			na
strain=F6_7S_P_1	USA	2018	GCA_017167295.1	PRJNA690512	SAMN17570250	JAFDQE000000000.1	na	29388	29388	Staphylococcus capitis		latest	Contig	Major	Full	2021/03/04	ASM1716729v1	Jet Propulsion Laboratory, California Institute of Technology	GCF_017167295.1	identical	ftp://ftp.ncbi.nlm.nih.gov/genomes/all/GCA/017/167/295/GCA_017167295.1_ASM1716729v1			na
strain=DSM_20325	Denmark	1975	GCA_017315425.1	PRJNA702288	SAMN17937446	JAFFRL000000000.1	na	29388	29388	Staphylococcus capitis		latest	Contig	Major	Full	2021/03/10	ASM1731542v1	Aarhus University	GCF_017315425.1	identical	ftp://ftp.ncbi.nlm.nih.gov/genomes/all/GCA/017/315/425/GCA_017315425.1_ASM1731542v1			na
strain=HAF22	Denmark	2019	GCA_017315685.1	PRJNA702288	SAMN17937438	JAFFRT000000000.1	na	29388	29388	Staphylococcus capitis		latest	Contig	Major	Full	2021/03/10	ASM1731568v1	Aarhus University	GCF_017315685.1	identical	ftp://ftp.ncbi.nlm.nih.gov/genomes/all/GCA/017/315/685/GCA_017315685.1_ASM1731568v1			na
strain=S03-100	India	2020	GCA_017849765.1	PRJNA692334	SAMN17614133	JAFIJV000000000.1	na	29388	29388	Staphylococcus capitis	BBMGS-S03-100	latest	Contig	Major	Full	2021/04/08	ASM1784976v1	bioBiome, Inc.	na	na	ftp://ftp.ncbi.nlm.nih.gov/genomes/all/GCA/017/849/765/GCA_017849765.1_ASM1784976v1	derived from metagenome		na
strain=S02-106	India	2020	GCA_017849905.1	PRJNA692334	SAMN17614125	JAFIJN000000000.1	na	29388	29388	Staphylococcus capitis	BBMGS-S02-106	latest	Contig	Major	Full	2021/04/08	ASM1784990v1	bioBiome, Inc.	na	na	ftp://ftp.ncbi.nlm.nih.gov/genomes/all/GCA/017/849/905/GCA_017849905.1_ASM1784990v1	derived from metagenome		na
strain=S02-105	India	2020	GCA_017849935.1	PRJNA692334	SAMN17614124	JAFIJM000000000.1	na	29388	29388	Staphylococcus capitis	BBMGS-S02-105	latest	Contig	Major	Full	2021/04/08	ASM1784993v1	bioBiome, Inc.	na	na	ftp://ftp.ncbi.nlm.nih.gov/genomes/all/GCA/017/849/935/GCA_017849935.1_ASM1784993v1	derived from metagenome		na
strain=1I27	United Kingdom	2016	GCA_018407735.1	PRJNA722783	SAMN18793319	JAGSXE000000000.1	na	29388	29388	Staphylococcus capitis		latest	Contig	Major	Full	2021/05/19	ASM1840773v1	Wenzhou-Kean University: Kean University - Wenzhou Campus	GCF_018407735.1	identical	ftp://ftp.ncbi.nlm.nih.gov/genomes/all/GCA/018/407/735/GCA_018407735.1_ASM1840773v1			na
strain=1I23	United Kingdom	2016	GCA_018407745.1	PRJNA722783	SAMN18793317	JAGSXC000000000.1	na	29388	29388	Staphylococcus capitis		latest	Contig	Major	Full	2021/05/19	ASM1840774v1	Wenzhou-Kean University: Kean University - Wenzhou Campus	GCF_018407745.1	identical	ftp://ftp.ncbi.nlm.nih.gov/genomes/all/GCA/018/407/745/GCA_018407745.1_ASM1840774v1			na
strain=1H29	United Kingdom	2016	GCA_018407905.1	PRJNA722783	SAMN18793313	JAGSWY000000000.1	na	29388	29388	Staphylococcus capitis		latest	Contig	Major	Full	2021/05/19	ASM1840790v1	Wenzhou-Kean University: Kean University - Wenzhou Campus	GCF_018407905.1	identical	ftp://ftp.ncbi.nlm.nih.gov/genomes/all/GCA/018/407/905/GCA_018407905.1_ASM1840790v1			na
strain=CR07	France	2009	GCA_900068995.1	PRJEB8890	SAMEA3661573	CZWH00000000.1	na	29388	29388	Staphylococcus capitis	skin of human	latest	Contig	Major	Full	2015/11/14	CR07	Department of Biosecurity PCL3	GCF_900068995.1	identical	ftp://ftp.ncbi.nlm.nih.gov/genomes/all/GCA/900/068/995/GCA_900068995.1_CR07			na
strain=NCTC11045	Czechoslovakia	1976	GCA_901482635.1	PRJEB6403	SAMEA3643313	CABEEX000000000.1	na	29388	29388	Staphylococcus capitis		latest	Contig	Major	Full	2019/05/29	42552_C01	SC	GCF_901482635.1	identical	ftp://ftp.ncbi.nlm.nih.gov/genomes/all/GCA/901/482/635/GCA_901482635.1_42552_C01		assembly from type material	na
strain=SC35	Spain	2016	GCA_902167215.1	PRJEB33406	SAMEA5763965	CABHLT000000000.1	na	29388	29388	Staphylococcus capitis	S. capitis SC35	latest	Contig	Major	Full	2019/07/11	S.capitis_32	UNIVERSITY OF MURCIA	na	na	ftp://ftp.ncbi.nlm.nih.gov/genomes/all/GCA/902/167/215/GCA_902167215.1_S.capitis_32	fragmented assembly		na
strain=SC32	Spain	2016	GCA_902167225.1	PRJEB33406	SAMEA5763964	CABHLU000000000.1	na	29388	29388	Staphylococcus capitis	S. capitis SC32	latest	Contig	Major	Full	2019/07/11	S.capitis_35	UNIVERSITY OF MURCIA	na	na	ftp://ftp.ncbi.nlm.nih.gov/genomes/all/GCA/902/167/225/GCA_902167225.1_S.capitis_35	fragmented assembly		na
strain=AYP1020	Australia	2011	GCA_001028645.1	PRJNA232502	SAMN02739579		representative genome	72758	29388	Staphylococcus capitis subsp. capitis		latest	Complete Genome	Major	Full	2015/06/12	ASM102864v1	Department of Microbiology, Monash University	GCF_001028645.1	identical	ftp://ftp.ncbi.nlm.nih.gov/genomes/all/GCA/001/028/645/GCA_001028645.1_ASM102864v1			na
strain=NCTC_11045	United Kingdom	1975	GCA_002902325.1	PRJNA339206	SAMN06177166	PPPY00000000.1	na	72758	29388	Staphylococcus capitis subsp. capitis		latest	Scaffold	Major	Full	2018/01/27	ASM290232v1	Modernising Medical Microbiology	GCF_002902325.1	identical	ftp://ftp.ncbi.nlm.nih.gov/genomes/all/GCA/002/902/325/GCA_002902325.1_ASM290232v1		assembly from type material	na
strain=DE0241	USA	2018	GCA_007677445.1	PRJNA543692	SAMN11792401	VECR00000000.1	na	72758	29388	Staphylococcus capitis subsp. capitis		latest	Scaffold	Major	Full	2019/07/30	ASM767744v1	BGI	GCF_007677445.1	identical	ftp://ftp.ncbi.nlm.nih.gov/genomes/all/GCA/007/677/445/GCA_007677445.1_ASM767744v1			na
strain=DSM_6717	Germany	1991	GCA_002901925.1	PRJNA339206	SAMN05978025	PPQI00000000.1	na	74703	29388	Staphylococcus capitis subsp. urealyticus		latest	Scaffold	Major	Full	2018/01/27	ASM290192v1	Modernising Medical Microbiology	GCF_002901925.1	identical	ftp://ftp.ncbi.nlm.nih.gov/genomes/all/GCA/002/901/925/GCA_002901925.1_ASM290192v1		assembly from type material	na
strain=C87	USA	unknow	GCA_000183705.1	PRJNA38749	SAMN02463752	ACRH00000000.1	na	435838	29388	Staphylococcus capitis C87		latest	Scaffold	Major	Full	2010/12/06	ASM18370v1	Broad Institute	GCF_000183705.1	identical	ftp://ftp.ncbi.nlm.nih.gov/genomes/all/GCA/000/183/705/GCA_000183705.1_ASM18370v1			na
strain=SK14	USA	unknow	GCA_000174135.1	PRJNA31013	SAMN00000713	ACFR00000000.1	na	553212	29388	Staphylococcus capitis SK14		latest	Contig	Major	Full	2009/02/03	ASM17413v1	J. Craig Venter Institute	GCF_000174135.1	identical	ftp://ftp.ncbi.nlm.nih.gov/genomes/all/GCA/000/174/135/GCA_000174135.1_ASM17413v1			na
strain=VCU116	USA	unknow	GCA_000221525.2	PRJNA53751	SAMN00116853	AFTX00000000.1	na	904334	29388	Staphylococcus capitis VCU116		latest	Contig	Major	Full	2011/07/25	ASM22152v2	J. Craig Venter Institute	GCF_000221525.1	identical	ftp://ftp.ncbi.nlm.nih.gov/genomes/all/GCA/000/221/525/GCA_000221525.2_ASM22152v2			na
strain=QN1	China	unknow	GCA_000263775.1	PRJNA159795	SAMN02471139	AJTH00000000.1	na	1189311	29388	Staphylococcus capitis QN1		latest	Contig	Major	Full	2012/05/22	StacapQN11.0	Zhejiang University	GCF_000263775.1	identical	ftp://ftp.ncbi.nlm.nih.gov/genomes/all/GCA/000/263/775/GCA_000263775.1_StacapQN11.0			na
strain=CR01	France	unknow	GCA_000499705.1	PRJEB1494	SAMEA3138827	CBUB000000000.1	na	1296619	29388	Staphylococcus capitis CR01		latest	Scaffold	Major	Full	2013/11/05	ScapHOJ_3778_PRJEB1494	HOSPICES CIVILS DE LYON	GCF_000499705.1	identical	ftp://ftp.ncbi.nlm.nih.gov/genomes/all/GCA/000/499/705/GCA_000499705.1_ScapHOJ_3778_PRJEB1494			na
strain=DE0445	USA	2018	GCA_007667955.1	PRJNA543692	SAMN11792605	VDSA00000000.1	na	1296619	29388	Staphylococcus capitis CR01		latest	Scaffold	Major	Full	2019/07/30	ASM766795v1	BGI	GCF_007667955.1	identical	ftp://ftp.ncbi.nlm.nih.gov/genomes/all/GCA/007/667/955/GCA_007667955.1_ASM766795v1			na
