# Supplementary material for: Development of a novel core genome MLST scheme for tracing multidrug resistant Staphylococcus capitis
Source: Nat Commun. 2022 Jul 22;13:4254. doi: 10.1038/s41467-022-31908-x (PMC9307846; doi:10.1038/s41467-022-31908-x)
Supplement: Supplementary file 5 — Source Data [file 41467_2022_31908_MOESM5_ESM.xlsx]

## Sheet: Fiugre 1a
Sample ID	Clone_type
AK81_2012_Australia	A1
BA08_2013_Germany	A1
BD60_2014_CzechRepublic	A1
BD61_2013_CzechRepublic	A1
H141220143_2014_UnitedKingdom	A1
H141220145_2014_UnitedKingdom	A1
LZD7	A1
AV80_2000_Netherlands	A2
AW23_1998_Netherlands	A2
AW27_1999_Netherlands	A2
AW38_2000_Netherlands	A2
AW40_2000_Netherlands	A2
BC77_2010_SouthKorea	A2
BC80_2009_SouthKorea	A2
BD01_2010_SouthKorea	A2
BD03_2010_SouthKorea	A2
BD06_2014_SouthKorea	A2
BI76_2015_USA	A2
BI77_2015_USA	A2
AB72_2009_UnitedKingdom	A3
AC09_2010_UnitedKingdom	A3
AC11_2010_UnitedKingdom	A3
AC59_2009_Belgium	A3
AC61_2009_Belgium	A3
AC63_2010_Belgium	A3
AD69_2009_France	A3
AD71_2009_France	A3
AD75_2005_France	A3
AD77_2006_France	A3
AD78_2006_France	A3
AE07_2008_France	A3
AE13_2009_France	A3
AE15_2008_France	A3
AE16_2008_France	A3
AE17_2008_France	A3
AE19_2008_France	A3
AE21_2008_France	A3
AE23_2008_France	A3
AE48_2011_France	A3
AF05_2011_France	A3
AF09_2011_France	A3
AF11_2011_France	A3
AF13_2011_France	A3
AK80_2012_Australia	A3
AL01_2012_Australia	A3
AL02_2012_Australia	A3
AL06_2012_Australia	A3
AL07_2012_Australia	A3
AL08_2012_Australia	A3
AL10_2012_Australia	A3
AL11_2012_Australia	A3
AL12_2012_Australia	A3
AL14_2012_Australia	A3
AQ62_2012_Norway	A3
AQ64_2012_Norway	A3
AQ66_2012_Norway	A3
AR01_2001_Norway	A3
AR23_2012_Denmark	A3
AV70_2008_Brazil	A3
AV71_2009_Brazil	A3
AV74_2009_Brazil	A3
AV75_2011_France	A3
AW08_2004_Norway	A3
AW09_2004_Norway	A3
AW10_2004_Norway	A3
AW11_2004_Norway	A3
AW19_1999_Norway	A3
AW67_2012_NewZealand	A3
AW77_2013_NewZealand	A3
AW78_2014_NewZealand	A3
AW80_2013_NewZealand	A3
AX03_2013_NewZealand	A3
AY05_2014_France	A3
AY54_2014_France	A3
AY58_2014_France	A3
AY61_2014_France	A3
AZ65_2014_Singapore	A3
BC08_2015_France	A3
BH62_1998_Japan	A3
BH69_2007_Denmark	A3
BI31_2014_Switzerland	A3
BI32_2014_Switzerland	A3
BI33_2014_Switzerland	A3
CR01	A3
H115140607_2011_UnitedKingdom	A3
H135060266_2013_UnitedKingdom	A3
H135060268_2013_UnitedKingdom	A3
H141220144_2014_UnitedKingdom	A3
H141220149_2014_UnitedKingdom	A3
H141220150_2014_UnitedKingdom	A3
H141220151_2014_UnitedKingdom	A3
H141220154_2014_UnitedKingdom	A3
H141220155_2014_UnitedKingdom	A3
H141220159_2014_UnitedKingdom	A3
H141220161_2014_UnitedKingdom	A3
H141220162_2014_UnitedKingdom	A3
H143560321_2014_UnitedKingdom	A3
H143560322_2014_UnitedKingdom	A3
H143560324_2014_UnitedKingdom	A3
H143560325_2014_UnitedKingdom	A3
H143560326_2014_UnitedKingdom	A3
H143800659_2014_UnitedKingdom	A3
H144120809_2014_UnitedKingdom	A3
H144260255_2014_UnitedKingdom	A3
H144260256_2014_UnitedKingdom	A3
Scap2_2010_Ireland	A3
AB43_2000_Australia	A4
AB44_2001_Australia	A4
AB47_2002_Australia	A4
AB50_2004_Australia	A4
AB61_2001_Australia	A4
AC13_2010_UnitedKingdom	A4
AD72_2009_France	A4
AD73_2007_France	A4
AD74_2007_France	A4
AD76_2009_France	A4
AD79_2007_France	A4
AE02_2007_France	A4
AE04_2008_France	A4
AE05_2008_France	A4
AE14_2009_France	A4
AE20_2008_France	A4
AE22_2008_France	A4
AE24_2002_France	A4
AE26_2008_France	A4
AE47_2011_France	A4
AF07_2011_France	A4
AL03_2012_Australia	A4
AL04_2012_Australia	A4
AL13_2012_Australia	A4
AQ26_2013_France	A4
AQ68_2011_Norway	A4
AQ70_2010_Norway	A4
AQ76_2007_Norway	A4
AQ78_2004_Norway	A4
AQ80_2001_Norway	A4
AR03_2000_Norway	A4
AR18_2012_Denmark	A4
AV69_2009_Brazil	A4
AW07_2004_Norway	A4
AW12_2004_Norway	A4
AW13_2004_Norway	A4
AW16_1997_Norway	A4
AW17_1997_Norway	A4
AW20_1998_Netherlands	A4
AW21_1998_Netherlands	A4
AW54_2012_Brazil	A4
AW55_2013_Brazil	A4
AW65_2014_NewZealand	A4
AW81_2013_NewZealand	A4
AX01_2012_NewZealand	A4
AX04_2014_NewZealand	A4
AX20_2014_Canada	A4
AX21_2014_Canada	A4
AX78_2014_France	A4
AX80_2014_France	A4
AY01_2014_France	A4
AY03_2014_France	A4
AY41_2013_Belgium	A4
AY53_2013_France	A4
AY62_2014_France	A4
AY63_2014_France	A4
BA06_2013_Germany	A4
BA10_2014_Germany	A4
BA22_2014_USA	A4
BB27_2011_Netherlands	A4
BC09_2015_France	A4
BC69_2009_SouthKorea	A4
BC76_2010_SouthKorea	A4
BD05_2010_SouthKorea	A4
BD59_2014_CzechRepublic	A4
BD62_2013_CzechRepublic	A4
BD67_2013_CzechRepublic	A4
BD72_2014_CzechRepublic	A4
BG74_2014_Finland	A4
BG75_2014_Finland	A4
BG76_2014_Finland	A4
BG77_2014_Finland	A4
BH68_2007_Denmark	A4
BH70_2007_Denmark	A4
H114780683_2011_Ireland	A4
H120420063_2012_UnitedKingdom	A4
H135060262_2013_UnitedKingdom	A4
H135060263_2013_UnitedKingdom	A4
H135060264_2013_UnitedKingdom	A4
H135060265_2013_UnitedKingdom	A4
H135060267_2013_UnitedKingdom	A4
H141220147_2014_UnitedKingdom	A4
H141220148_2014_UnitedKingdom	A4
H141220152_2014_UnitedKingdom	A4
H141220153_2014_UnitedKingdom	A4
H141220157_2014_UnitedKingdom	A4
H141760482_2014_UnitedKingdom	A4
H143560323_2014_UnitedKingdom	A4
H143960568_2014_UnitedKingdom	A4
Scap16_2012_Ireland	A4
Scap4_2010_Ireland	A4
Scap40_2012_Ireland	A4
Scap57_2012_Ireland	A4
AR22_2012_Denmark	B
AW51_2011_Brazil	B
AW52_2011_Brazil	B
AW53_2011_Brazil	B
AY31_2012_Greece	B
BC71_2009_SouthKorea	B
BD28_2014_Taiwan	B
BD29_2014_Taiwan	B
BH60_2007_Denmark	B
BH63_2007_Denmark	B
H114160067_2011_UnitedKingdom	B
AE30_2008_France	Basal
AX22_2014_Canada	Basal
AZ72_2014_Singapore	Basal
BA23_2014_USA	Basal
BA48_2014_France	Basal
BC70_2008_SouthKorea	Basal
BC72_2009_SouthKorea	Basal
BC74_2009_SouthKorea	Basal
BD41_2015_Taiwan	Basal
BG78_2012_Finland	Basal
H112740767_2011_UnitedKingdom	Basal
H141220139_2012_UnitedKingdom	Basal
AE28_2008_France	C
AK79_2012_Australia	C
AQ35_2013_France	C
AR15_2012_Denmark	C
AW14_1994_Norway	C
AW15_1997_Norway	C
BA09_2014_Germany	C
BA12_2014_Germany	C
BD18_2015_France	C
BD27_2014_Taiwan	C
H111920047_2011_UnitedKingdom	C
H141220142_2013_UnitedKingdom	C
H141220146_2014_UnitedKingdom	C
AE33_2007_France	D
AV76_2012_France	D
AX72_2014_France	D
AX74_2014_France	D
AX76_2014_France	D
AY07_2014_France	D
AY24_2013_Greece	D
AY43_2013_Belgium	D
AY52_2013_France	D
BA25_2014_USA	D
BD08_2014_France	D
BD09_2014_France	D
BD11_2015_France	D
H141220138_2012_UnitedKingdom	D
H141220141_2012_UnitedKingdom	D
12-400	L
12-498	L
12-53	L
12-535	L
12-86	L
13-407	L
13-903	L
15-101	L
15-112	L
15-72	L
15-842	L
15-843	L
17-124	L
17-396	L
17-639	L
17-687	L
17-73	L
17-759	L
17-84	L
18-127	L
18-623	L
18-627	L
18-857	L
LNZR-1	L
LZD1	L
LZD10	L
LZD2	L
LZD3	L
LZD4	L
LZD5	L
LZD6	L
LZD8	L
XWZ	L

## Sheet: Figure 2
Sample ID	gene_type	SCCmec	C2104T	G2576T	P1	P2	P3	cfr	mecA	blaZ	erm(A)	bleO	ant(9)-Ia	aph(2'')-Ih	ant(4')-Ia	dfrC	fos family	catA	tet(K)	lnu(A)	mph(C)	msr(A)	fusB	erm(C)	mupA	qacA	qacJ	qacC	qacB
12-400	L	III	0.5	0.666667	1	1	1	1	1	1	1	1	1	1	1	1	0	0	0	0	0	0	0	0	0	1	0	0	0
12-498	L	III	0.5	1	1	1	1	1	1	1	1	1	1	1	1	1	0	0	0	0	0	0	0	0	0	1	0	0	0
12-53	L	III	0.5	0.666667	1	1	1	1	1	1	1	1	1	1	1	1	0	0	0	0	0	0	0	0	0	1	0	0	0
12-535	L	III	0.5	1	1	1	1	0	1	1	1	1	1	1	1	1	0	0	0	0	0	0	0	0	0	1	0	0	0
12-86	L	III	0.5	0.666667	1	1	1	1	1	1	1	1	1	1	1	1	0	0	0	0	0	0	0	0	0	1	0	0	0
13-407	L	III	0.5	0.666667	1	1	1	1	1	1	1	1	1	1	1	1	0	0	0	0	0	0	0	0	0	1	0	0	0
13-903	L	III	0.833333	1	1	0	1	0	1	1	1	1	1	1	1	1	0	1	0	0	0	0	0	0	0	1	0	0	0
15-101	L	III	0.833333	1	1	0	1	0	1	1	1	1	1	1	1	1	0	0	0	0	0	0	0	0	0	1	0	0	0
15-72	L	III	0.833333	1	1	0	1	0	1	1	1	1	1	1	1	1	0	0	0	0	0	0	0	0	0	1	0	0	0
15-843	L	III	0.833333	1	1	0	1	0	1	1	1	1	1	1	1	1	0	0	0	0	0	0	0	0	0	1	0	0	0
17-124	L	III	0.833333	1	0	0	0	0	1	1	1	1	1	1	1	1	0	0	0	0	0	0	0	0	0	1	0	0	0
17-396	L	III	0.833333	1	1	1	1	1	1	1	1	1	1	1	1	1	1	0	0	0	0	0	1	0	0	1	0	0	0
17-639	L	III	0.833333	1	1	0	1	0	1	1	1	1	1	0	1	1	0	0	0	0	0	0	0	0	0	1	0	0	0
17-687	L	III	0.833333	1	1	1	1	1	1	1	1	1	1	1	1	1	0	0	0	0	0	0	1	0	0	1	0	0	0
17-759	L	III	0.833333	1	1	1	1	1	1	1	1	1	1	0	1	0	0	0	0	0	0	0	0	0	0	1	0	0	0
17-84	L	III	0.666667	0.833333	0	0	0	0	1	1	1	1	1	1	1	1	1	0	0	0	0	0	0	0	0	1	0	0	0
18-127	L	III	0.833333	1	1	1	1	1	1	1	1	1	1	1	1	0	0	0	0	0	0	0	0	0	0	1	0	0	0
18-623	L	III	0.833333	1	1	1	1	1	1	1	1	1	1	1	1	0	1	1	0	0	0	0	0	0	0	1	0	0	0
18-627	L	III	0.833333	1	1	1	1	1	1	1	1	1	1	1	1	0	1	1	0	0	0	0	0	0	0	1	0	0	0
18-857	L	III	0.833333	1	1	1	1	1	1	1	1	1	1	1	1	1	0	0	0	0	0	0	0	0	0	1	0	0	0
AB43_2000_Australia	A4	V	0.155449	0	0	0	0	0	1	1	0	0	0	0	0	0	0	0	1	0	0	1	0	0	0	0	0	0	0
AB44_2001_Australia	A4	V	0.156262	0	0	0	0	0	1	1	0	0	0	0	0	0	0	0	1	0	0	1	0	0	0	0	0	0	0
AB47_2002_Australia	A4	V	0.136824	0	0	0	0	0	1	1	0	0	0	0	0	0	0	1	0	0	0	0	0	0	0	0	0	0	0
AB50_2004_Australia	A4	V	0.125199	0	0	0	0	0	1	1	0	0	0	0	0	0	0	0	0	1	0	0	0	0	0	0	0	0	0
AB61_2001_Australia	A4	V	0.146771	0	0	0	0	0	1	1	0	0	0	0	0	0	0	0	1	0	0	1	0	0	0	0	0	0	0
AB72_2009_UnitedKingdom	A3	V	0.147046	0	0	0	0	0	1	0	0	0	0	0	0	0	0	0	0	0	0	0	1	0	0	0	0	0	0
AC09_2010_UnitedKingdom	A3	V	0.164507	0	0	0	0	0	1	0	0	0	0	0	0	0	0	0	0	0	0	0	1	0	0	0	0	0	0
AC11_2010_UnitedKingdom	A3	V	0.147312	0	0	0	0	0	1	0	0	0	0	0	0	0	0	0	0	0	0	0	1	0	0	0	0	0	0
AC13_2010_UnitedKingdom	A4	V	0.169179	0	0	0	0	0	1	0	0	0	0	0	0	0	0	0	0	0	0	0	1	0	0	0	0	0	0
AC59_2009_Belgium	A3	V	0.2005	0	0	0	0	0	1	1	0	0	0	0	0	0	0	0	0	0	0	0	0	0	0	0	0	0	0
AC61_2009_Belgium	A3	V	0.138252	0	0	0	0	0	1	1	0	0	0	0	0	0	0	0	0	0	0	0	0	0	0	0	0	0	0
AC63_2010_Belgium	A3	V	0.136178	0	0	0	0	0	1	1	0	0	0	0	0	0	0	0	1	0	0	0	0	0	0	0	0	0	0
AD69_2009_France	A3	V	0.181864	0	0	0	0	0	1	1	0	0	0	0	0	0	0	0	0	0	0	0	0	0	0	0	0	0	0
AD71_2009_France	A3	V	0.132349	0	0	0	0	0	1	1	0	0	0	0	0	0	0	0	0	0	0	0	0	0	0	0	0	0	0
AD72_2009_France	A4	V	0.142991	0	0	0	0	0	1	1	0	0	0	0	0	0	0	0	0	0	0	0	0	0	0	0	0	0	0
AD73_2007_France	A4	V	0.16716	0	0	0	0	0	1	1	0	0	0	0	0	0	0	0	0	0	0	0	0	0	0	0	0	0	0
AD74_2007_France	A4	V	0.162969	0	0	0	0	0	1	1	0	0	0	0	0	0	0	0	0	0	0	0	0	0	0	0	0	0	0
AD75_2005_France	A3	V	0.157577	0	0	0	0	0	1	0	0	0	0	0	0	0	0	0	0	0	0	0	0	0	0	0	0	0	0
AD76_2009_France	A4	V	0.166746	0	0	0	0	0	1	1	0	0	0	0	0	0	0	0	0	0	0	0	0	0	0	0	0	0	0
AD77_2006_France	A3	V	0.186879	0	0	0	0	0	1	1	0	0	0	0	0	0	0	0	0	0	0	0	0	0	0	0	0	0	0
AD78_2006_France	A3	V	0.188471	0	0	0	0	0	1	1	0	0	0	0	0	0	0	0	0	0	0	0	0	0	0	0	0	0	0
AD79_2007_France	A4	V	0.155908	0	0	0	0	0	1	1	0	0	0	0	0	0	0	0	0	0	0	0	0	0	0	0	0	0	0
AE02_2007_France	A4	V	0.160835	0	0	0	0	0	1	1	0	0	0	0	0	0	0	0	0	0	0	0	0	0	0	0	0	0	0
AE04_2008_France	A4	V	0.172066	0	0	0	0	0	1	1	0	0	0	0	0	0	0	0	0	0	0	0	0	0	0	0	0	0	0
AE05_2008_France	A4	V	0.151699	0	0	0	0	0	1	1	0	0	0	0	0	0	0	0	0	0	0	0	0	0	0	0	0	0	0
AE07_2008_France	A3	V	0.134953	0	0	0	0	0	1	1	0	0	0	0	0	0	0	0	0	0	0	0	0	0	0	0	0	0	0
AE13_2009_France	A3	V	0.198968	0	0	0	0	0	1	1	0	0	0	0	0	0	0	0	0	0	0	0	0	0	0	0	0	0	0
AE14_2009_France	A4	V	0.161444	0	0	0	0	0	1	1	0	0	0	0	0	0	0	0	0	0	0	0	0	0	0	0	0	0	0
AE15_2008_France	A3	V	0.172448	0	0	0	0	0	1	1	0	0	0	0	0	0	0	0	0	0	0	0	0	0	0	0	0	0	0
AE16_2008_France	A3	V	0.160417	0	0	0	0	0	1	1	0	0	0	0	0	0	0	0	0	0	0	0	0	0	0	0	0	0	0
AE17_2008_France	A3	V	0.185852	0	0	0	0	0	1	1	0	0	0	0	0	0	0	0	0	0	0	0	0	0	0	0	0	0	0
AE19_2008_France	A3	V	0.150561	0	0	0	0	0	1	1	0	0	0	0	0	0	0	0	0	0	0	0	0	0	0	0	0	0	0
AE20_2008_France	A4	V	0.160618	0	0	0	0	0	1	1	0	0	0	0	0	0	0	0	0	0	0	0	0	0	0	0	0	0	0
AE21_2008_France	A3	V	0.176999	0	0	0	0	0	1	1	0	0	0	0	0	0	0	0	0	0	0	0	0	0	0	0	0	0	0
AE22_2008_France	A4	V	0.163727	0	0	0	0	0	1	1	0	0	0	0	0	0	0	0	0	0	0	0	0	0	0	0	0	0	0
AE23_2008_France	A3	V	0.173567	0	0	0	0	0	1	0	0	0	0	0	0	0	0	0	0	0	0	0	0	0	0	0	0	0	0
AE24_2002_France	A4	V	0.160134	0	0	0	0	0	1	1	0	0	0	0	0	0	0	0	0	0	0	0	0	0	0	0	0	0	0
AE26_2008_France	A4	V	0.196445	0	0	0	0	0	1	1	0	0	0	0	0	0	0	0	0	0	0	0	0	0	0	0	0	0	0
AE28_2008_France	C	Nomec	0	0	0	0	0	0	0	1	0	0	0	0	0	0	0	0	0	0	0	0	0	0	0	0	0	0	0
AE30_2008_France	Basal	V	0	0	0	0	0	0	1	1	0	0	0	0	1	0	0	0	0	0	0	0	1	0	0	1	0	0	0
AE33_2007_France	D	V	0	0	0	0	0	0	1	1	0	0	0	0	0	0	0	0	0	0	0	0	1	0	0	0	0	1	0
AE47_2011_France	A4	V	0.151232	0	0	0	0	0	1	1	0	0	0	0	0	0	0	0	0	0	0	0	0	0	0	0	0	0	0
AE48_2011_France	A3	V	0.146493	0	0	0	0	0	1	1	0	0	0	0	0	0	0	0	0	0	0	0	0	0	0	0	0	0	0
AF05_2011_France	A3	V	0.140732	0	0	0	0	0	1	1	0	0	0	0	0	0	0	0	0	0	0	0	0	0	0	0	0	0	0
AF07_2011_France	A4	V	0.166628	0	0	0	0	0	1	1	0	0	0	0	0	0	0	0	0	0	0	0	0	0	0	0	0	0	0
AF09_2011_France	A3	V	0.154819	0	0	0	0	0	1	1	0	0	0	0	0	0	0	0	0	0	0	0	0	0	0	0	0	0	0
AF11_2011_France	A3	V	0.142164	0	0	0	0	0	1	1	0	0	0	0	0	0	0	0	0	0	0	0	0	0	0	0	0	0	0
AF13_2011_France	A3	V	0.189187	0	0	0	0	0	1	1	0	0	0	0	0	0	0	0	0	0	0	0	0	0	0	0	0	0	0
AK79_2012_Australia	C	V	0.157122	0	0	0	0	0	1	1	0	0	0	0	0	0	0	0	0	0	0	0	0	0	0	1	0	0	0
AK80_2012_Australia	A3	V	0.207671	0	0	0	0	0	1	1	0	0	0	0	0	0	0	0	0	0	0	0	0	0	0	0	0	0	0
AK81_2012_Australia	A1	IV	0	0	0	0	0	0	1	0	0	0	0	0	0	0	0	0	0	0	0	0	0	1	0	0	0	0	1
AL01_2012_Australia	A3	V	0.161774	0	0	0	0	0	1	1	0	0	0	0	0	0	0	0	0	0	0	0	0	0	0	0	0	0	0
AL02_2012_Australia	A3	V	0.151669	0	0	0	0	0	1	1	0	0	0	0	0	0	0	0	0	0	0	0	0	0	0	0	0	0	0
AL03_2012_Australia	A4	V	0.20055	0	0	0	0	0	1	1	0	0	0	0	0	0	0	0	0	0	0	0	0	0	0	0	0	0	0
AL04_2012_Australia	A4	Nomec	0	0	0	0	0	0	0	1	0	0	0	0	0	0	0	0	0	0	0	0	0	0	0	0	0	0	0
AL06_2012_Australia	A3	V	0.177295	0	0	0	0	0	1	1	0	0	0	0	0	0	0	0	0	0	0	0	0	0	0	0	0	0	0
AL07_2012_Australia	A3	V	0.173625	0	0	0	0	0	1	1	0	0	0	0	0	0	0	0	0	0	0	0	0	0	0	0	0	0	0
AL08_2012_Australia	A3	V	0.167505	0	0	0	0	0	1	1	0	0	0	0	0	0	0	0	0	0	0	0	0	0	0	0	0	0	0
AL10_2012_Australia	A3	V	0.194159	0	0	0	0	0	1	1	0	0	0	0	0	0	0	0	0	0	0	0	0	0	0	0	0	0	0
AL11_2012_Australia	A3	V	0.179961	0	0	0	0	0	1	1	0	0	0	0	0	0	0	0	0	0	0	0	0	0	0	0	0	0	0
AL12_2012_Australia	A3	V	0.195038	0	0	0	0	0	1	1	0	0	0	0	0	0	0	0	0	0	0	0	0	0	0	0	0	0	0
AL13_2012_Australia	A4	V	0.201137	0	0	0	0	0	1	1	0	0	0	0	0	0	0	0	0	0	0	0	0	0	0	0	0	0	0
AL14_2012_Australia	A3	V	0.202147	0	0	0	0	0	1	1	0	0	0	0	0	0	0	0	0	0	0	0	0	0	0	0	0	0	0
AQ26_2013_France	A4	V	0.172721	0	0	0	0	0	1	1	0	0	0	0	0	0	0	0	0	0	0	0	0	0	0	0	0	0	0
AQ35_2013_France	C	Nomec	0	0	0	0	0	0	0	1	0	0	0	0	0	0	0	0	0	0	0	0	0	0	0	0	0	0	0
AQ62_2012_Norway	A3	V	0.183355	0	0	0	0	0	1	1	0	0	0	0	0	0	0	0	0	0	0	0	1	0	0	0	0	0	0
AQ64_2012_Norway	A3	V	0.142702	0	0	0	0	0	1	1	0	0	0	0	0	0	0	1	0	0	0	0	0	0	0	0	0	0	0
AQ66_2012_Norway	A3	V	0.138854	0	0	0	0	0	1	1	0	0	0	0	0	0	0	1	0	0	0	0	0	0	0	0	0	0	0
AQ68_2011_Norway	A4	V	0.170922	0	0	0	0	0	1	1	0	0	0	0	0	0	0	1	0	0	0	0	0	0	0	0	0	0	0
AQ70_2010_Norway	A4	V	0.220269	0	0	0	0	0	1	1	0	0	0	0	0	0	0	1	0	0	0	0	1	0	0	0	0	0	0
AQ76_2007_Norway	A4	V	0.293643	0	0	0	0	0	1	0	0	0	0	0	0	0	0	0	0	0	0	0	0	0	0	0	0	0	0
AQ78_2004_Norway	A4	V	0.127222	0	0	0	0	0	1	1	0	0	0	0	0	0	0	0	0	0	0	0	1	1	0	0	0	0	0
AQ80_2001_Norway	A4	V	0.155672	0	0	0	0	0	1	1	0	0	0	0	0	0	0	0	0	0	0	0	1	0	0	0	0	0	0
AR01_2001_Norway	A3	V	0.162418	0	0	0	0	0	1	1	0	0	0	0	0	0	0	0	0	0	0	0	1	0	0	0	0	0	0
AR03_2000_Norway	A4	V	0.163748	0	0	0	0	0	1	1	0	0	0	0	0	0	0	0	0	0	0	0	1	0	0	0	0	0	0
AR15_2012_Denmark	C	Nomec	0	0	0	0	0	0	0	1	0	0	0	0	0	0	0	0	0	0	0	0	1	0	0	0	0	0	0
AR18_2012_Denmark	A4	V	0.148355	0	0	0	0	0	1	1	0	0	0	0	0	0	0	0	0	0	0	0	1	0	0	0	0	0	0
AR22_2012_Denmark	B	III	0	0	1	0	0	0	1	1	0	0	0	0	0	0	0	0	0	0	0	0	1	0	0	1	0	0	0
AR23_2012_Denmark	A3	V	0.176964	0	0	0	0	0	1	1	0	0	0	0	0	0	0	1	0	0	0	0	0	0	0	0	0	0	0
AV69_2009_Brazil	A4	V	0.185696	0	1	0	0	0	1	1	0	0	0	0	0	0	0	0	0	0	0	0	0	0	0	0	0	0	0
AV70_2008_Brazil	A3	V	0.139556	0	1	0	0	0	1	1	0	0	0	0	0	0	0	0	0	0	0	0	0	0	0	0	0	0	0
AV71_2009_Brazil	A3	V	0.183059	0	1	0	0	0	1	1	0	0	0	0	0	0	0	0	0	0	0	0	0	0	0	0	0	0	0
AV74_2009_Brazil	A3	V	0.171179	0	1	0	0	0	1	1	0	0	0	0	0	0	0	0	0	0	0	0	0	1	0	0	0	0	1
AV75_2011_France	A3	Nomec	0.18014	0	0	0	0	0	0	1	0	0	0	0	0	0	0	0	0	0	0	0	0	0	0	0	0	0	0
AV76_2012_France	D	V	0	0	0	0	0	0	1	1	0	0	0	0	0	0	0	0	0	0	0	0	1	0	0	0	0	1	0
AV80_2000_Netherlands	A2	II	0.191065	0	0	0	0	0	1	1	0	1	0	0	0	0	0	0	0	0	0	0	0	0	0	0	0	0	0
AW07_2004_Norway	A4	V	0.148251	0	0	0	0	0	1	1	0	0	0	0	0	0	0	0	0	0	0	0	1	0	0	0	0	0	0
AW08_2004_Norway	A3	V	0.173873	0	0	0	0	0	1	1	0	0	0	0	0	0	0	0	0	0	0	0	1	0	0	0	0	0	0
AW09_2004_Norway	A3	V	0.158768	0	0	0	0	0	1	1	0	0	0	0	0	0	0	0	0	0	0	0	0	0	0	0	0	0	0
AW10_2004_Norway	A3	V	0.177085	0	0	0	0	0	1	1	0	0	0	0	0	0	0	0	0	0	0	0	1	0	0	0	0	0	0
AW11_2004_Norway	A3	V	0.183624	0	0	0	0	0	1	1	0	0	0	0	0	0	0	1	0	0	0	0	1	0	0	0	0	0	0
AW12_2004_Norway	A4	V	0.164351	0	0	0	0	0	1	1	0	0	0	0	0	0	0	0	0	0	0	0	1	0	0	0	0	0	0
AW13_2004_Norway	A4	V	0.18236	0	0	0	0	0	1	1	0	0	0	0	0	0	0	0	0	0	0	0	1	0	0	0	0	0	0
AW14_1994_Norway	C	Nomec	0	0	0	0	0	0	0	1	0	0	0	0	0	0	0	0	0	0	0	0	0	0	0	0	0	0	0
AW15_1997_Norway	C	Nomec	0	0	0	0	0	0	0	1	0	0	0	0	0	0	0	0	0	0	0	0	1	0	0	0	0	0	1
AW16_1997_Norway	A4	Nomec	0.149307	0	0	0	0	0	0	1	0	0	0	0	0	0	0	1	0	0	0	0	0	0	0	0	0	0	0
AW17_1997_Norway	A4	Nomec	0.174192	0	0	0	0	0	0	1	0	0	0	0	0	0	0	1	0	0	0	0	0	0	0	0	0	0	0
AW19_1999_Norway	A3	V	0.157006	0	0	0	0	0	1	1	0	0	0	0	0	0	0	0	0	0	0	0	1	0	0	0	0	0	0
AW20_1998_Netherlands	A4	II	0.19699	0	0	0	0	0	1	1	0	0	0	0	0	0	0	0	0	0	0	0	0	0	0	0	0	0	0
AW21_1998_Netherlands	A4	II	0.19611	0	0	0	0	0	1	1	0	1	0	0	0	0	0	0	0	0	0	0	0	0	0	0	0	0	0
AW23_1998_Netherlands	A2	II	0.196922	0	0	0	0	0	1	1	0	0	0	0	0	0	0	0	0	0	0	0	0	0	0	0	0	0	0
AW27_1999_Netherlands	A2	II	0.217896	0	0	0	0	0	1	1	0	0	0	0	0	0	0	0	0	0	0	0	0	0	0	0	0	0	0
AW38_2000_Netherlands	A2	II	0.19459	0	0	0	0	0	1	1	0	0	0	0	0	0	0	0	0	0	0	0	0	0	0	0	0	0	0
AW40_2000_Netherlands	A2	II	0.21776	0	0	0	0	0	1	1	0	0	0	0	0	0	0	0	0	0	0	0	0	0	0	0	0	0	0
AW51_2011_Brazil	B	III	0	0	0	0	0	0	1	0	0	0	0	0	0	0	0	0	0	0	0	0	0	0	0	1	0	0	0
AW52_2011_Brazil	B	III	0	0	0	0	0	0	1	0	0	0	0	0	0	0	0	0	0	0	0	0	0	0	0	1	0	0	0
AW53_2011_Brazil	B	III	0	0	0	0	0	0	1	0	0	1	0	0	0	0	0	0	0	0	0	0	0	0	0	1	0	0	0
AW54_2012_Brazil	A4	V	0	0	1	0	0	0	1	1	0	0	0	0	0	0	0	0	0	0	0	0	0	0	0	0	0	0	0
AW55_2013_Brazil	A4	Nomec	0	0	0	0	0	0	0	1	0	0	0	0	0	0	0	0	0	0	0	0	0	0	0	0	0	0	0
AW65_2014_NewZealand	A4	IV	0	0	0	0	0	0	1	1	0	0	0	0	0	0	0	0	0	0	0	0	0	0	0	0	0	0	1
AW67_2012_NewZealand	A3	V	0.146126	0	0	0	0	0	1	1	0	0	0	0	0	0	0	0	0	0	0	0	0	0	1	0	0	0	0
AW77_2013_NewZealand	A3	V	0.200026	0	0	0	0	0	1	1	0	1	0	0	1	0	0	0	0	0	0	0	1	0	0	1	0	0	0
AW78_2014_NewZealand	A3	V	0.223162	0	0	0	0	0	1	1	0	1	0	0	1	0	0	0	0	0	0	0	1	0	0	1	0	0	0
AW80_2013_NewZealand	A3	V	0.173821	0	0	0	0	0	1	1	0	1	0	0	1	0	0	0	0	0	0	0	1	0	0	1	0	0	0
AW81_2013_NewZealand	A4	V	0.191896	0	0	0	0	0	1	0	0	0	0	0	0	0	0	0	0	0	0	0	0	0	0	0	0	0	0
AX01_2012_NewZealand	A4	V	0.195933	0	0	0	0	0	1	1	0	1	0	0	1	0	0	0	0	0	0	0	1	0	0	1	0	0	0
AX03_2013_NewZealand	A3	V	0.227208	0	0	0	0	0	1	1	0	1	0	0	1	0	0	0	0	0	0	0	1	0	0	1	0	0	0
AX04_2014_NewZealand	A4	V	0.151898	0	0	0	0	0	1	1	0	0	0	0	0	0	0	0	0	0	0	0	0	0	0	0	0	0	0
AX20_2014_Canada	A4	V	0.166953	0	0	0	0	0	1	1	0	0	0	0	0	0	0	0	0	0	0	1	0	0	0	0	0	0	0
AX21_2014_Canada	A4	V	0.167816	0	0	0	0	0	1	1	0	0	0	0	0	0	0	0	0	0	0	0	0	0	0	0	0	0	0
AX22_2014_Canada	Basal	Nomec	0	0	0	0	0	0	0	1	0	0	0	0	0	0	0	0	0	0	1	1	0	0	0	1	0	0	0
AX72_2014_France	D	IV	0	0	0	0	0	0	1	1	0	0	0	0	0	0	0	0	0	0	0	0	0	1	0	1	1	0	0
AX74_2014_France	D	IV	0	0	0	0	0	0	1	1	0	0	0	0	0	0	0	0	0	0	0	0	0	1	0	1	1	0	0
AX76_2014_France	D	IV	0	0	0	0	0	0	1	1	0	0	0	0	0	0	0	0	0	0	0	0	0	1	0	1	1	0	0
AX78_2014_France	A4	V	0.144253	0	0	0	0	0	1	1	0	0	0	0	0	0	0	0	0	0	0	0	0	0	0	0	0	0	0
AX80_2014_France	A4	V	0.162883	0	0	0	0	0	1	1	0	0	0	0	0	0	0	0	0	0	0	0	0	0	0	0	0	0	0
AY01_2014_France	A4	V	0.120868	0	0	0	0	0	1	1	0	0	0	0	0	0	0	0	0	0	0	0	0	0	0	0	0	0	0
AY03_2014_France	A4	V	0.174756	0	0	0	0	0	1	1	0	0	0	0	0	0	0	0	0	0	0	0	0	0	0	0	0	0	0
AY05_2014_France	A3	V	0.176554	0	0	0	0	0	1	1	0	0	0	0	0	0	0	0	0	0	0	0	0	0	0	0	0	0	0
AY07_2014_France	D	IV	0	0	0	0	0	0	1	1	0	0	0	0	0	0	0	0	0	0	0	0	0	0	0	1	1	0	0
AY24_2013_Greece	D	IV	0	1	0	0	0	0	1	1	0	1	0	0	1	0	0	0	0	0	0	0	1	0	0	1	1	0	0
AY31_2012_Greece	B	Nomec	0	0	0	0	0	0	0	0	0	0	0	0	0	0	0	0	0	0	1	1	1	0	0	0	0	0	0
AY41_2013_Belgium	A4	Nomec	0	0	0	0	0	0	0	1	0	0	0	0	0	0	0	0	0	0	0	0	0	0	0	0	0	0	0
AY43_2013_Belgium	D	V	0	0	0	0	0	0	1	1	0	0	0	0	0	0	0	0	0	0	0	0	1	0	0	0	0	1	0
AY52_2013_France	D	IV	0	0	0	0	0	0	1	1	0	0	0	0	0	0	0	0	0	0	0	0	0	1	0	1	1	0	0
AY53_2013_France	A4	V	0.194556	0	0	0	0	0	1	0	0	0	0	0	0	0	0	0	0	0	0	0	0	0	0	0	0	0	0
AY54_2014_France	A3	V	0.224027	0	0	0	0	0	1	1	0	0	0	0	0	0	0	0	0	0	0	0	0	0	0	0	0	0	0
AY58_2014_France	A3	V	0.145389	0	0	0	0	0	1	1	0	0	0	0	0	0	0	0	0	0	0	0	0	0	0	0	0	0	0
AY61_2014_France	A3	IV	0.215603	0	0	0	0	0	1	1	0	0	0	0	0	0	0	0	0	0	0	0	0	0	0	0	0	0	0
AY62_2014_France	A4	V	0.140433	0	0	0	0	0	1	1	0	0	0	0	0	0	0	0	0	0	0	0	0	0	0	0	0	0	0
AY63_2014_France	A4	V	0.17328	0	0	0	0	0	1	1	0	0	0	0	0	0	0	0	0	0	0	0	0	0	0	0	0	0	0
AZ65_2014_Singapore	A3	V	0.157927	0	0	0	0	0	1	1	0	0	0	0	0	0	0	0	0	0	0	0	0	0	1	1	0	0	0
AZ72_2014_Singapore	Basal	V	0	0	0	0	0	0	1	1	0	0	0	0	0	0	0	0	1	0	0	0	1	0	1	1	0	0	0
BA06_2013_Germany	A4	IV	0	0	0	0	0	0	1	1	0	0	0	0	0	0	1	0	0	0	0	0	0	1	0	1	0	1	0
BA08_2013_Germany	A1	IV	0	0	0	0	0	0	1	1	0	0	0	0	0	0	1	0	0	0	0	0	0	1	0	1	0	1	0
BA09_2014_Germany	C	IV	0	0	0	0	0	0	1	1	0	1	0	0	1	0	0	0	0	0	0	0	0	1	0	0	0	0	1
BA10_2014_Germany	A4	IV	0	0	0	0	0	0	1	1	0	0	0	0	0	0	1	0	0	0	0	0	0	1	0	1	0	1	0
BA12_2014_Germany	C	IV	0	0	0	0	0	0	1	0	0	0	0	0	0	0	0	0	0	0	0	0	0	0	0	0	0	0	0
BA22_2014_USA	A4	IV	0.221404	0	0	0	0	0	1	1	0	0	0	0	0	0	0	0	0	0	0	0	0	0	0	0	0	0	0
BA23_2014_USA	Basal	Nomec	0	0	0	0	0	0	0	1	0	0	0	0	0	0	0	0	0	0	1	1	0	1	0	1	0	0	0
BA25_2014_USA	D	Nomec	0	0	0	0	0	0	0	1	0	0	0	0	0	0	0	0	0	0	0	0	0	0	1	0	0	0	0
BA48_2014_France	Basal	V	0	0	0	0	0	0	1	1	0	0	0	0	0	0	0	0	0	0	0	0	1	0	0	0	0	0	0
BB27_2011_Netherlands	A4	V	0.150723	0	0	0	0	0	1	1	0	1	0	0	1	0	0	0	0	0	0	0	0	0	0	1	0	0	0
BC08_2015_France	A3	V	0.162277	0	0	0	0	0	1	1	0	1	0	0	1	0	0	0	0	0	0	0	0	0	0	1	0	0	0
BC09_2015_France	A4	V	0.176987	0	0	0	0	0	1	1	0	0	0	0	0	0	0	0	0	0	0	0	0	0	0	0	0	0	0
BC69_2009_SouthKorea	A4	II	0.193092	0	1	0	0	0	1	1	0	1	0	0	0	0	0	0	0	0	0	0	1	0	0	0	0	0	0
BC70_2008_SouthKorea	Basal	III	0.176694	0	1	0	0	0	1	1	0	1	0	0	0	0	0	0	0	0	0	0	1	0	0	0	1	0	0
BC71_2009_SouthKorea	B	III	0	0	1	0	0	0	1	1	0	0	0	0	0	0	0	0	0	0	0	0	1	0	0	0	0	0	0
BC72_2009_SouthKorea	Basal	Nomec	0	0	0	0	0	0	0	0	0	0	0	0	0	0	0	0	0	0	0	0	1	0	0	0	0	0	0
BC74_2009_SouthKorea	Basal	III	0.180476	0	1	0	0	0	1	1	0	0	0	0	0	0	0	0	0	0	0	0	1	0	0	0	0	0	0
BC76_2010_SouthKorea	A4	II	0.194445	0	1	0	0	0	1	1	0	1	0	0	0	0	0	0	0	0	0	0	1	0	0	0	0	0	0
BC77_2010_SouthKorea	A2	II	0	0	1	0	0	0	1	1	0	1	0	0	0	1	0	0	0	0	0	0	1	0	0	0	0	0	0
BC80_2009_SouthKorea	A2	II	0	0	1	0	0	0	1	1	0	1	0	0	0	0	0	0	0	0	0	0	1	0	0	0	0	0	0
BD01_2010_SouthKorea	A2	II	0	0	1	0	0	0	1	1	0	1	0	0	0	0	0	0	0	0	0	0	1	0	0	0	0	0	0
BD03_2010_SouthKorea	A2	II	0	0	1	0	0	0	1	1	0	1	0	0	0	1	0	0	0	0	0	0	1	0	0	0	0	0	0
BD05_2010_SouthKorea	A4	II	0	0	1	0	0	0	1	1	0	1	0	0	0	0	0	0	0	0	0	0	1	0	0	0	0	0	0
BD06_2014_SouthKorea	A2	II	0	0	0	0	0	0	1	1	0	0	0	0	0	0	1	0	1	0	0	0	0	0	1	1	0	0	0
BD08_2014_France	D	IV	0	0	0	0	0	0	1	1	0	0	0	0	0	0	0	0	0	0	0	0	0	0	0	1	0	0	0
BD09_2014_France	D	IV	0	0	0	0	0	0	1	1	0	0	0	0	0	0	0	0	0	0	0	0	0	1	0	1	0	1	0
BD11_2015_France	D	IV	0	0	0	0	0	0	1	1	0	0	0	0	0	1	0	0	0	0	0	0	0	1	0	1	0	0	0
BD18_2015_France	C	IV	0	0	0	0	0	0	1	1	0	0	0	0	0	0	0	0	0	0	0	0	0	1	1	0	0	1	1
BD27_2014_Taiwan	C	Nomec	0	0	0	0	0	0	0	1	0	0	0	0	0	0	0	0	0	0	0	1	0	1	0	0	0	1	0
BD28_2014_Taiwan	B	V	0	0	1	0	0	0	1	1	0	1	0	0	1	0	0	0	0	0	0	0	1	1	0	0	0	1	1
BD29_2014_Taiwan	B	untype	0	0	1	0	0	0	1	1	0	0	0	0	0	1	0	0	0	0	0	0	1	0	0	0	0	0	0
BD41_2015_Taiwan	Basal	III	0	0	1	0	0	0	1	1	1	1	1	1	1	1	0	0	0	0	0	0	1	0	0	0	0	0	0
BD59_2014_CzechRepublic	A4	IV	0	0	0	0	0	0	1	1	0	0	0	0	0	0	1	0	0	0	0	0	0	1	0	1	0	0	0
BD60_2014_CzechRepublic	A1	IV	0	0	0	0	0	0	1	1	0	0	0	0	0	0	1	0	0	0	0	0	0	1	0	1	0	0	0
BD61_2013_CzechRepublic	A1	IV	0	0	0	0	0	0	1	1	0	0	0	0	0	0	1	0	0	0	0	0	0	1	0	1	0	1	0
BD62_2013_CzechRepublic	A4	IV	0	0	0	0	0	0	1	1	0	1	0	0	1	0	1	0	0	0	0	0	1	1	1	1	1	1	0
BD67_2013_CzechRepublic	A4	Nomec	0	0	0	0	0	0	0	1	0	0	0	0	0	0	0	0	0	0	0	0	0	0	0	0	0	0	0
BD72_2014_CzechRepublic	A4	IV	0	0	0	0	0	0	1	1	0	0	0	0	1	0	0	0	0	0	1	1	0	0	0	0	0	0	1
BG74_2014_Finland	A4	V	0.160124	0	0	0	0	0	1	1	0	0	0	0	0	0	0	0	0	0	0	0	0	0	0	0	0	0	0
BG75_2014_Finland	A4	V	0.166052	0	0	0	0	0	1	1	0	0	0	0	0	0	0	0	0	0	0	0	0	0	0	0	0	0	0
BG76_2014_Finland	A4	V	0.162195	0	0	0	0	0	1	1	0	0	0	0	0	0	0	0	0	0	0	0	0	0	0	0	0	0	0
BG77_2014_Finland	A4	IV	0	0	0	0	0	0	1	1	0	0	0	0	0	0	0	0	0	0	0	0	1	0	0	0	0	0	0
BG78_2012_Finland	Basal	Nomec	0.170711	0	0	0	0	0	0	1	0	0	0	0	0	0	0	0	0	0	0	0	0	0	0	0	0	0	0
BH60_2007_Denmark	B	III	0	0	0	0	0	0	1	1	0	0	0	0	0	0	0	0	0	0	0	0	1	0	0	1	0	0	0
BH62_1998_Japan	A3	V	0.145342	0	0	0	0	0	1	1	0	0	0	0	0	0	0	0	0	1	0	0	0	1	0	0	0	0	0
BH63_2007_Denmark	B	III	0	0	1	0	0	0	1	1	0	0	0	0	0	0	0	0	0	0	0	0	1	0	0	1	0	0	0
BH68_2007_Denmark	A4	V	0	0	1	0	0	0	1	1	0	0	0	0	0	0	0	0	0	0	0	0	0	0	0	1	0	0	0
BH69_2007_Denmark	A3	V	0.164358	0	0	0	0	0	1	1	0	0	0	0	0	0	0	0	0	0	0	0	0	0	0	0	0	0	0
BH70_2007_Denmark	A4	V	0.145844	0	0	0	0	0	1	1	0	0	0	0	0	0	0	0	0	0	0	0	0	0	0	0	0	0	0
BI31_2014_Switzerland	A3	V	0.168238	0	0	0	0	0	1	1	0	0	0	0	0	0	0	0	0	0	0	0	0	0	0	0	0	0	0
BI32_2014_Switzerland	A3	V	0.186025	0	0	0	0	0	1	1	0	0	0	0	0	0	0	0	0	0	0	0	0	0	0	0	0	0	0
BI33_2014_Switzerland	A3	V	0.149334	0	0	0	0	0	1	1	0	0	0	0	0	0	0	0	0	0	0	0	0	0	0	0	0	0	0
BI76_2015_USA	A2	II	0.221678	0	0	0	0	0	1	1	0	0	0	0	0	1	0	0	0	0	0	0	0	0	1	0	0	0	0
BI77_2015_USA	A2	II	0.178977	0	0	0	0	0	1	1	0	0	0	0	0	1	0	0	0	0	0	0	0	0	1	0	0	0	0
CR01	A3	V	#N/A	#N/A	0	0	0	0	1	0	0	0	0	1	0	0	0	0	0	0	0	0	0	0	0	0	0	0	0
H111920047_2011_UnitedKingdom	C	Nomec	0	0	0	0	0	0	0	1	0	0	0	0	0	0	0	0	0	0	0	0	0	0	0	0	0	0	0
H112740767_2011_UnitedKingdom	Basal	Nomec	0	0	0	0	0	0	0	1	0	0	0	0	0	0	0	0	0	0	0	0	1	0	0	0	0	0	1
H114160067_2011_UnitedKingdom	B	Nomec	0	0	0	0	0		0	0	0	0	0	0	0	0	0	0	0	0	0	0	0	0	0	0	0	0	0
H114780683_2011_Ireland	A4	V	0.163716	0	0	0	0	0	1	1	0	1	0	0	1	0	0	1	0	0	0	0	1	1	0	0	0	0	0
H115140607_2011_UnitedKingdom	A3	V	0.186378	0	0	0	0	0	1	1	0	0	0	0	0	0	0	0	0	0	0	0	0	0	0	0	0	0	0
H120420063_2012_UnitedKingdom	A4	V	0.149309	0	0	0	0	0	1	0	0	0	0	0	0	0	0	0	0	0	0	0	1	0	0	0	0	0	0
H135060262_2013_UnitedKingdom	A4	V	0.154793	0	0	0	0	0	1	1	0	0	0	0	0	0	0	0	0	0	0	0	1	0	0	0	0	0	0
H135060263_2013_UnitedKingdom	A4	V	0.158571	0	0	0	0	0	1	1	0	0	0	0	0	0	0	0	0	0	0	0	1	0	0	0	0	0	0
H135060264_2013_UnitedKingdom	A4	V	0.145748	0	0	0	0	0	1	1	0	0	0	0	0	0	0	0	0	0	0	0	1	0	0	0	0	0	0
H135060265_2013_UnitedKingdom	A4	V	0.151876	0	0	0	0	0	1	1	0	0	0	0	0	0	0	0	0	0	0	0	0	0	0	0	0	0	0
H135060266_2013_UnitedKingdom	A3	V	0.174512	0	0	0	0	0	1	1	0	0	0	0	0	0	0	0	0	0	0	0	1	0	0	0	0	0	0
H135060267_2013_UnitedKingdom	A4	V	0.202499	0	0	0	0	0	1	1	0	0	0	0	0	0	0	0	0	0	0	0	1	0	0	0	0	0	0
H135060268_2013_UnitedKingdom	A3	V	0.162969	0	0	0	0	0	1	1	0	0	0	0	0	0	0	0	0	0	0	0	0	0	0	0	0	0	0
H141220138_2012_UnitedKingdom	D	Nomec	0	0	0	0	0	0	0	1	0	0	0	0	0	0	0	0	0	0	0	0	0	0	0	0	0	0	0
H141220139_2012_UnitedKingdom	Basal	Nomec	0	0	0	0	0		0	0	0	0	0	0	0	0	0	0	0	0	0	0	0	0	0	0	0	0	0
H141220141_2012_UnitedKingdom	D	Nomec	0	0	0	0	0	0	0	1	0	0	0	0	0	0	0	0	0	0	0	0	0	0	0	0	0	0	0
H141220142_2013_UnitedKingdom	C	V	0	0	0	0	0	0	1	1	0	0	0	0	0	0	0	0	0	0	0	0	1	1	0	0	0	0	1
H141220143_2014_UnitedKingdom	A1	IV	0	0	0	0	0	0	1	1	0	0	0	0	0	1	0	0	0	0	0	0	0	1	0	0	0	0	1
H141220144_2014_UnitedKingdom	A3	V	0	0	0	0	0	0	1	1	0	0	0	0	0	0	0	0	0	0	0	0	0	0	0	0	0	0	0
H141220145_2014_UnitedKingdom	A1	Nomec	0	0	0	0	0	0	0	1	0	0	0	0	0	0	0	0	0	0	0	0	0	0	0	0	0	0	1
H141220146_2014_UnitedKingdom	C	IV	0	0	0	0	0	0	1	1	0	0	0	0	0	1	0	0	0	0	1	1	0	0	0	0	0	0	1
H141220147_2014_UnitedKingdom	A4	V	0.170008	0	0	0	0	0	1	1	0	0	0	0	0	0	0	0	0	0	0	0	1	0	0	0	0	0	0
H141220148_2014_UnitedKingdom	A4	V	0.222081	0	0	0	0	0	1	1	0	0	0	0	0	0	0	0	0	0	0	0	0	0	0	0	0	0	0
H141220149_2014_UnitedKingdom	A3	V	0	0	0	0	0	0	1	0	0	0	0	0	0	0	0	0	0	0	0	0	1	0	0	0	0	0	0
H141220150_2014_UnitedKingdom	A3	V	0	0	0	0	0	0	1	0	0	0	0	0	0	0	0	0	0	0	0	0	1	0	0	0	0	0	0
H141220151_2014_UnitedKingdom	A3	V	0	0	0	0	0	0	1	1	0	0	0	0	0	0	0	0	0	0	0	0	1	0	0	0	0	0	0
H141220152_2014_UnitedKingdom	A4	Nomec	0	0	0	0	0	0	0	1	0	0	0	0	0	0	0	0	0	0	0	0	0	0	0	1	0	0	0
H141220153_2014_UnitedKingdom	A4	V	0.17435	0	0	0	0	0	1	1	0	0	0	0	0	0	0	0	0	0	0	0	1	0	0	0	0	0	0
H141220154_2014_UnitedKingdom	A3	V	0.155125	0	0	0	0	0	1	0	0	0	0	0	0	0	0	0	0	0	0	0	1	0	0	0	0	0	0
H141220155_2014_UnitedKingdom	A3	V	0.176371	0	0	0	0	0	1	1	0	0	0	0	0	0	0	0	0	0	0	0	0	0	0	0	0	0	0
H141220157_2014_UnitedKingdom	A4	V	0.197989	0	0	0	0	0	1	0	0	0	0	0	0	0	0	0	0	0	0	0	1	0	0	0	0	0	0
H141220159_2014_UnitedKingdom	A3	V	0.169632	0	0	0	0	0	1	0	0	0	0	0	0	0	0	0	0	0	0	0	1	0	0	0	0	0	0
H141220161_2014_UnitedKingdom	A3	V	0.166439	0	0	0	0	0	1	0	0	0	0	0	0	0	0	0	0	0	0	0	0	0	0	0	0	0	0
H141220162_2014_UnitedKingdom	A3	V	0.148222	0	0	0	0	0	1	1	0	0	0	0	0	0	0	0	0	0	0	0	1	0	0	0	0	0	0
H141760482_2014_UnitedKingdom	A4	V	0.159801	0	0	0	0	0	1	1	0	0	0	0	0	0	0	0	0	0	0	0	1	0	0	0	0	0	0
H143560321_2014_UnitedKingdom	A3	V	0.2269	0	0	0	0	0	1	1	0	0	0	0	0	0	0	0	0	0	0	0	1	0	0	0	0	0	0
H143560322_2014_UnitedKingdom	A3	V	0.210278	0	0	0	0	0	1	0	0	0	0	0	0	0	0	0	0	0	0	0	1	0	0	0	0	0	0
H143560323_2014_UnitedKingdom	A4	V	0.165117	0	0	0	0	0	1	1	0	0	0	0	0	0	0	0	0	0	0	0	1	0	0	0	0	0	0
H143560324_2014_UnitedKingdom	A3	V	0.226755	0	0	0	0	0	1	1	0	0	0	0	0	0	0	0	0	0	0	0	1	0	0	0	0	0	0
H143560325_2014_UnitedKingdom	A3	V	0.197718	0	0	0	0	0	1	1	0	0	0	0	0	0	0	0	0	0	0	0	1	0	0	0	0	0	0
H143560326_2014_UnitedKingdom	A3	V	0.204295	0	0	0	0	0	1	1	0	0	0	0	0	0	0	0	0	0	0	0	1	0	0	0	0	0	0
H143800659_2014_UnitedKingdom	A3	V	0.143816	0	0	0	0	0	1	1	0	0	0	0	0	0	0	0	0	0	0	0	1	0	0	0	0	0	0
H143960568_2014_UnitedKingdom	A4	V	0.162663	0	0	0	0	0	1	1	0	0	0	0	0	0	0	0	0	0	0	0	0	0	0	0	0	0	0
H144120809_2014_UnitedKingdom	A3	V	0.176067	0	0	0	0	0	1	1	0	0	0	0	0	0	0	0	0	0	0	0	0	0	0	0	0	0	0
H144260255_2014_UnitedKingdom	A3	V	0.151209	0	0	0	0	0	1	1	0	0	0	0	0	0	0	0	0	0	0	0	0	0	0	0	0	0	0
H144260256_2014_UnitedKingdom	A3	V	0.151155	0	0	0	0	0	1	1	0	0	0	0	0	0	0	0	0	0	0	0	0	0	0	0	0	0	0
LNZR-1	L	III	#N/A	#N/A	1	1	1	1	1	1	1	1	1	1	1	1	0	0	0	0	0	0	0	0	0	1	0	0	0
LZD1	L	III	0.814932	1	1	1	1	1	1	1	1	1	1	1	1	1	0	0	0	0	0	0	0	0	0	1	0	0	0
LZD10	L	III	0.818871	1	1	1	1	1	1	1	1	1	1	1	1	0	0	0	0	0	0	0	0	0	0	1	0	0	0
LZD2	L	III	0.800605	1	1	1	1	1	1	1	1	1	1	1	1	1	0	0	0	0	0	0	0	0	0	1	0	0	0
LZD3	L	III	0.816044	1	1	1	1	1	1	1	1	1	1	1	1	1	0	0	0	0	0	0	0	0	0	1	0	0	0
LZD4	L	III	0.812123	1	1	1	1	1	1	1	1	1	1	1	1	1	0	0	0	0	0	0	0	0	0	1	0	0	0
LZD5	L	III	0.814088	1	1	1	1	1	1	1	1	1	1	1	1	1	0	0	0	0	0	0	0	0	0	1	0	0	0
LZD6	L	III	0.82733	1	0	0	0	0	1	1	1	1	1	1	1	1	0	0	0	0	0	0	0	0	0	1	0	0	0
LZD7	A1	IV	0	0	0	0	0	0	1	1	0	0	0	0	0	0	0	0	0	0	0	0	0	0	0	0	0	0	1
LZD8	L	III	0.795566	1	0	0	0	1	1	1	1	1	1	1	1	0	0	0	0	0	0	0	0	0	0	1	0	0	0
Scap16_2012_Ireland	A4	V	0.155369	0	0	0	0	0	1	1	0	1	0	0	1	0	0	0	0	0	0	0	1	1	0	0	0	0	0
Scap2_2010_Ireland	A3	V	0.149605	0	0	0	0	0	1	1	0	0	0	0	0	0	0	0	0	0	0	0	0	0	0	0	0	0	0
Scap4_2010_Ireland	A4	V	0.168626	0	0	0	0	0	1	1	0	0	0	0	0	0	0	1	0	0	0	0	1	1	0	0	0	0	0
Scap40_2012_Ireland	A4	V	0.168626	0	0	0	0	0	1	1	0	0	0	0	0	0	0	1	0	0	0	0	1	1	0	0	0	0	0
Scap57_2012_Ireland	A4	V	0.194018	0	0	0	0	0	1	1	0	1	0	0	1	0	0	0	0	0	0	0	1	1	0	0	0	0	0
XWZ	L	III	1	1	1	1	1	1	1	1	1	1	1	1	1	1	0	0	0	0	0	0	0	0	0	1	0	0	0

## Sheet: Figure 3
Clinical information
ID	admit hospital	discharge hospital	enter ICU	leave ICU	isolate time	second enter ICU	sceond leave ICU	linezolid use start	linezolid use end	linezolid use start	linezolid use end
LZD1	2016-02-27	2016-05-25	2016-02-27	2016-05-25	2016-05-15			2016-04-07	2016-05-25
LZD2	2016-06-21	2016-09-13	2016-06-21	2016-07-26	2016-06-30	2016-08-04	2016-08-05	2016-06-26	2016-07-06
LZD3	2016-08-26	2016-09-25	2016-08-26	2016-09-19	2016-09-06
LZD4	2016-08-23	2016-09-07	2016-08-23	2016-08-30	2016-09-07	2016-09-07	2016-09-07	2016-08-24	2016-09-03
LZD5	2016-12-30	2017-03-21	2016-12-30	2017-03-21	2017-03-10			2017-02-04	2017-02-09	2017-03-11	2017-03-18
LZD6	2016-08-17	2016-12-06	2016-08-18	2016-10-07	2016-09-25
LZD7	2016-10-25	2016-11-30	2016-10-25	2016-11-14	2016-11-07
LZD8	2017-04-12	2017-04-28	2017-04-12	2017-04-26	2017-04-26			2017-04-22	2017-04-26
LZD10	2017-04-04	2017-04-22	2017-04-04	2017-04-22	2017-04-22			2017-04-13	2017-04-22
month	AUD (antibiotics use density)
2016-02-01	1.11319
2016-03-01	0.649085
2016-04-01	0.391456
2016-05-01	0.410605
2016-06-01	0.374488
2016-07-01	0.42321
2016-08-01	0.636938
2016-09-01	0.486328
2016-10-01	0.49149
2016-11-01	0.303545
2016-12-01	0.400515
2017-01-01	0.534735
2017-02-01	0.620111
2017-03-01	0.600603
2017-04-01	0.587128
